# Supplementary material for: Modeling Motor Neuron Resilience in ALS Using Stem Cells
Source: Stem Cell Reports. 2019 May 9;12(6):1329–41. doi: 10.1016/j.stemcr.2019.04.009 (PMC6565614; doi:10.1016/j.stemcr.2019.04.009)
Supplement: Table S1. DESeq2 Analysis, and the PAGODA Analysis Gene Sets Derived from the RNA Sequencing of In Vitro-Generated Oculomotor Neurons and Spinal Motor Neurons, Related to Figure 1 [file mmc2.xlsx]

## Sheet: DEG mouse in vitro OMN vs SC
Differentially expressed genes between mouse ES-derived OMNs and SC MNs
Gene ID	Fold Change (SC_MN/OMN)	Adjusted p-value	OMN1	OMN2	OMN3	OMN4	OMN5	OMN6	SC_MN1	SC_MN2	SC_MN3	SC_MN4	SC_MN5	SC_MN6
Zscan4f	373.263	4.1879e-28	0	0	0	0	0	0	39.3298	177.242	107.323	11.7971	62.899	26.27
Zscan4-ps2	368.178	1.11124e-27	0	0	0	0	0	0	37.2095	177.564	102.531	9.89578	50.7136	19.4542
Eif2s3y	0.00390622	9.12403e-27	20.2421	7.30795	15.4101	6.62702	13.8828	14.8218	0	0	0	0	0	0
Zscan4c	333.618	1.58484e-26	0	0	0	0	0	0	28.6785	164.315	94.4535	9.64628	51.7688	15.513
Zscan4d	287.929	1.08187e-25	0	0	0	0	0	0	31.9963	92.8255	79.1022	8.13748	36.6428	11.5262
Rbp1	36.2462	1.10582e-23	8.52887	3.37844	5.30748	3.73256	7.851	4.64019	56.464	619.647	314.52	512.621	159.725	145.368
Gm42712	0.0294171	2.79191e-22	32.7646	19.7233	16.7163	10.4332	8.52928	11.4483	0	0.405054	0.325352	0.437201	0.261622	0.591536
Lhx3	129.584	4.01248e-21	0.141488	0	0	0	0.154234	0.0950896	4.11906	69.4953	84.4373	60.1479	4.54165	17.1575
Eya1	0.0544393	1.09322e-20	10.9528	14.361	7.41107	11.9532	15.759	12.3117	0.557312	1.05118	0.110131	0.443976	0.531352	0.767565
Zscan4-ps1	198.427	1.16505e-20	0	0	0	0	0	0	21.2144	106.613	70.2007	3.44076	28.8254	9.89268
Hoxb6	188.072	1.2622e-20	0	0	0	0	0	0	12.2511	79.2197	66.1128	47.6565	3.66153	9.02183
Lhx1	86.0053	2.52683e-19	0.211606	0	0	0	0	0	5.34319	7.09848	4.43468	22.8437	5.63769	10.8145
Zscan4-ps3	188.594	6.23668e-19	0	0	0	0	0	0	4.49662	161.579	96.8667	8.11961	37.9592	6.00791
Ddx3y	0.0163326	6.27075e-19	3.31471	3.23778	5.56508	4.35193	2.58956	2.53403	0	0.0686386	0.165398	0	0	0
Ppp1r17	0.0271484	7.81063e-19	172.381	200.421	334.239	158.151	307.215	367.826	1.31117	11.9831	10.5225	7.23435	0.944518	1.48305
Tgfb1i1	0.0776951	8.68344e-19	7.67548	17.6951	7.84069	16.3312	5.91434	7.69881	0.54998	1.214	0.923801	0.310346	0.371423	0.863129
Hoxb5	115.753	2.00213e-18	0.386602	0	1.54373	0	0	0	20.1211	173.431	183.185	264.617	53.9572	58.783
Tbx20	0.0377626	1.73645e-17	10.3784	8.16977	6.38767	13.3784	9.29083	14.0466	0	0.565157	0.322545	0.240794	0.253601	0.412675
Gm13057	157.945	2.07451e-17	0	0	0	0	0	0	16.9994	73.9961	153.863	2.20836	12.488	8.90152
Gm13040	155.608	2.85666e-17	0	0	0	0	0	0	17.8838	73.6092	151.423	1.92221	12.0941	8.97883
Slc15a2	92.7534	4.17685e-17	0	0	0	0	0	0	3.06051	2.71518	2.86245	1.727	1.08981	1.46926
Gm4027	110.254	3.41402e-15	0	0.0739388	0	0	0	0	12.7567	12.4393	72.3613	2.04545	5.57391	1.41924
Rhox5	79.5033	3.41402e-15	1.71418	0.360084	0	0	0.830492	0.576024	229.83	79.5108	37.0649	8.42888	513.739	48.9004
Zscan4e	107.331	3.41402e-15	0	0	0	0	0	0	13.2768	4.7766	49.6376	2.57785	29.0778	11.1175
Cyp26b1	93.3812	6.98467e-15	0.0804988	0.355105	0	0	0	0	4.83053	55.4748	97.6069	25.1529	6.17565	1.58232
Baiap2l1	0.0708081	9.20129e-15	64.7012	57.027	53.8968	49.1534	24.0449	24.9032	5.77948	2.75643	2.55468	4.4628	0.986047	0.387064
Rgs4	0.0367669	1.02115e-14	168.062	190.526	98.1878	152.913	78.6276	86.5466	0.247873	5.7594	4.44108	0.559485	0.89279	6.93905
Mnx1	29.7677	5.48502e-14	1.34036	3.25804	3.12787	6.9134	0.0695768	0.386064	43.1167	143.375	55.7983	87.3061	149.172	107.24
Fam163a	0.0353425	1.0877e-13	10.0438	16.6455	7.75523	17.8493	6.65389	7.34685	0	0.18385	0.110755	1.33948	0.142497	0.0335615
BC080695	93.0105	2.63222e-13	0	0	0	0	0	0	14.3468	11.1673	78.3192	1.61913	9.75351	2.12985
Sema6d	0.0768077	8.23617e-13	10.9554	19.439	18.6253	19.2851	19.1107	30.2738	0.218177	1.38564	1.22157	1.64152	1.29662	2.01123
Rarb	18.4113	1.19545e-12	1.91701	0.178974	0.257735	0.932172	1.03196	1.24065	8.77419	37.0496	45.4894	34.4676	12.626	17.1768
Tshz1	10.3791	1.9657e-12	5.44631	3.93622	4.70066	3.50026	2.57407	1.25423	10.4995	44.3541	71.1519	71.4029	21.0276	33.0091
Rtn4rl1	0.035886	3.68041e-12	4.46107	27.882	33.0534	5.21514	7.99393	7.72128	0.217847	1.21482	0	0.163904	0.0392321	0.295684
Prdm8	23.6598	3.71914e-12	0.576806	0.167767	0.805323	1.16507	0.096734	0.0894587	7.1176	20.6541	33.1209	27.6088	2.87695	5.63544
Gm2016	64.2536	1.07817e-11	0	0.153739	0	0	0	0	8.55166	16.7716	56.483	1.96295	5.4033	2.06569
Fmr1nb	64.4368	1.34528e-11	0.459797	0	0	0	0	0	78.4028	36.942	7.34177	0.616607	81.4704	19.6055
Cyb561	0.18246	1.42821e-11	10.4965	18.6552	25.2593	24.0007	16.6276	18.5079	3.36342	4.59131	2.11857	3.16321	2.65002	4.0302
Zscan4b	73.2626	2.28535e-11	0	0	0	0	0	0	1.84662	69.707	48.9125	4.80933	0.53721	11.6404
Hoxb5os	57.3709	2.43317e-11	0	0	0	0	0	0	6.25214	53.8355	21.6212	19.9228	3.57655	11.4187
Dmrt1	69.9116	2.53203e-11	0	0	0	0	0	0	29.6033	2.47623	13.4257	0.22273	17.1667	2.76242
Phox2b	0.0405497	3.0715e-11	358.906	235.005	159.826	221.33	330.962	417.68	0	10.6713	8.96471	7.13285	10.5095	6.93428
BB287469	61.5563	3.38399e-11	0	0.293359	0	0	0	0	20.4665	8.86829	89.6605	2.49708	6.12644	1.54851
Hoxd4	67.5223	3.78732e-11	0	0	0	0	0	0	0.52097	7.14188	23.0436	28.0257	1.17277	1.59101
5730585A16Rik	65.9707	5.30521e-11	0	0	0	0	0	0	9.2219	55.5953	20.9324	93.9495	0.807944	2.53721
Dusp9	42.2898	1.05304e-10	0.395692	0	0	0	0.172536	0.0531866	41.9407	9.96354	37.5932	2.97159	3.45479	1.10087
Gm13889	0.0341524	1.89588e-10	4.64256	21.0649	46.626	107.683	13.4955	10.2964	1.47109	0.512719	0	1.66023	0.0993485	0.0935962
Gm4312	53.6691	2.3486e-10	0	0	0	0	0	0	8.96175	34.7482	18.3459	1.26425	21.9393	4.1338
Thsd7b	0.0510685	2.61793e-10	5.3451	6.06761	10.2798	10.5149	5.51795	6.28056	0	0.175919	0	0.427233	0.22725	0.588754
Nkx6-2	0.0992596	3.24357e-10	17.6218	27.193	41.2102	56.3566	7.88075	9.18597	0.939586	2.99404	1.80368	3.02969	1.01526	2.93775
Uty	0.0229561	3.50202e-10	1.18807	0.443678	1.35772	0.505502	0.351757	0.680176	0	0	0	0	0	0
Tspan2	0.161383	4.98041e-10	14.9499	13.932	9.53821	11.747	8.06608	12.8789	2.2071	1.42591	0.452106	2.18711	1.83227	2.30158
Crabp1	0.0935959	5.68736e-10	7366	3079.63	2527.75	1638.92	1354.47	1050.78	222.777	505.466	243.389	273.752	55.5242	56.533
Cldn34c1	45.5849	7.79451e-10	0	0	0	0	0	0	0.527411	2.14454	0.664418	0.793628	1.59094	3.37795
Fam212b	0.0787739	1.38221e-09	6.48813	26.2928	15.538	28.5424	5.59918	9.44771	0.481851	2.01527	0.0899294	1.3293	0.231405	1.49879
Gm37479	0.0344068	1.38221e-09	2.2994	6.3617	9.2631	2.94529	0.937412	0.603068	0	0	0	0.300839	0.0360045	0.0339198
Sdk1	0.061252	1.40379e-09	1.32121	5.26501	9.16893	11.4154	2.06151	2.44184	0	0.450612	0.11634	0.31267	0.112261	0.329034
Zfp534	29.3479	1.54484e-09	1.04534	0.752869	0.406569	0.245079	0.0542627	0.200726	87.6598	6.55569	26.9745	0.801055	33.6026	3.2515
Zfp600	45.2095	2.11247e-09	0.261796	0	0	0	0.0317091	0.0293243	46.1441	4.9874	6.4445	0	19.356	2.90287
Cdh6	0.123233	2.59681e-09	17.5966	20.012	15.3007	14.775	10.1114	9.73594	1.26429	1.62699	0	2.63417	0.840688	2.87104
Sp8	30.0582	3.04481e-09	3.75053	0.303017	0.610913	0	0.314493	0.129262	3.42817	25.1708	67.468	12.3806	61.0898	136.451
Dazl	47.5634	3.18542e-09	0.0732205	0	0	0	0	0	21.2293	2.66851	13.5913	0	8.83722	1.4614
Zfp980	37.9758	3.18542e-09	0.215092	0.203323	0	0	0.117235	0.0361393	51.3729	5.34477	1.1806	0.144224	19.263	2.82947
Gm5662	29.2077	3.25363e-09	0.35122	0.590225	0	0	0.170161	0.157363	8.90331	16.2911	57.4828	0.942002	6.23822	3.11553
Plac9a	34.7442	3.82905e-09	0.650309	0.204908	0	0.533625	0	0	31.8755	12.3888	13.6287	0.436046	50.9336	7.37467
Plac9b	34.7701	3.82905e-09	0.672121	0.211781	0	0.551523	0	0	32.745	12.8044	14.0858	0.450672	53.0735	7.62203
Gm13119	51.9507	3.95177e-09	0	0	0	0	0	0	4.03391	14.8262	67.9629	0.551825	3.30213	0.622187
Gm21761	43.672	9.94303e-09	0	0	0	0	0	0	7.82441	27.5301	25.3465	1.26149	2.51625	0.758579
Gm9780	32.0417	9.94303e-09	0.614593	0.193654	0	0.504317	0	0	27.7514	8.90858	12.8802	0.412098	41.626	6.505
Zfp988	31.7447	1.06259e-08	0.384669	0.678758	0	0	0.22364	0.051705	70.2089	4.20576	16.4303	0.412687	26.572	2.04735
AU018091	33.9742	1.71964e-08	0.353816	0.0743234	0	0.193554	0	0	35.8764	6.54506	1.05929	0.474482	18.7394	2.92457
Rex2	40.186	1.71964e-08	0.198128	0.0624289	0	0	0.0359963	0	44.0841	4.92323	1.18635	0	19.5881	2.21687
Zfp985	28.9242	1.7927e-08	0.825344	0.567405	0	0.738822	0.0545273	0.201705	48.5906	7.20913	16.4733	0.20124	67.1476	5.94478
Elf3	40.0041	1.87904e-08	0.097165	0	0	0	0	0	32.79	5.79462	6.7877	0.260605	3.30606	0.646434
Rassf4	0.13045	2.45628e-08	7.92981	18.0432	5.81657	11.9774	3.1449	2.15377	0.44473	1.35626	0.933766	1.50573	0.255292	0.919599
Pvr	9.48903	2.82296e-08	0.316683	0.931325	0.191596	0	0.230142	0.283778	8.44592	4.83808	4.28407	1.88749	2.46226	2.10688
Tex14	37.5114	2.95163e-08	0.0859253	0	0	0	0	0	15.009	2.91802	4.97352	0.230459	2.01344	0.129922
Nudt14	0.250416	3.13725e-08	133.106	147.564	170.593	197.939	156.153	113.373	49.7092	64.8004	16.8077	35.7002	32.437	29.0802
Gm13078	38.1252	4.18285e-08	0	0	0	0	0	0	2.06624	9.82784	16.7408	1.3717	0.656663	1.29915
Slc35d2	0.131645	6.97459e-08	22.7151	22.5458	13.0557	6.52377	6.60307	5.08872	1.34958	3.13578	0.566721	0.507699	1.39751	1.08762
Gm4779	29.5421	7.50748e-08	0.273369	0.229698	0	0	0	0	37.4643	11.0195	1.09125	2.6884	2.57398	1.04714
AF067061	36.9469	8.68326e-08	0	0	0	0	0	0	6.01639	34.821	10.412	0.411511	1.96999	1.57754
Mt2	20.9314	1.17951e-07	13.1887	10.62	10.639	4.80988	1.33119	0.738643	1117.04	113.489	155.017	5.89552	195.21	29.4694
Hoxd3	23.8073	1.2141e-07	0.102799	0	0.932914	0	0	0	5.3747	8.08899	22.6723	9.0986	1.58389	5.87546
Hormad1	36.8788	1.37749e-07	0	0	0	0	0	0.0837328	23.2431	2.27031	2.98405	0	34.7932	3.3909
Gm6803	26.9812	1.40046e-07	0.990413	0.624146	0	0	0.71976	0.332814	5.88437	51.682	178.9	2.65637	19.0749	6.58917
Rprl3	0.0364992	1.40046e-07	14.8562	22.4692	67.4111	24.3811	8.63712	5.49143	0.882655	0	0	0	0	0
Gm8332	25.7265	1.43894e-07	1.48562	1.87244	0	0	0.71976	0.665627	35.3062	46.7599	267.855	2.65637	11.4449	5.99016
Galnt6	35.5992	1.80867e-07	0	0	0	0	0	0	14.6136	2.85777	0.44428	0.447761	2.14353	0.269255
Tcstv1	36.2149	1.96274e-07	0	0	0	0	0	0	2.01407	42.8835	21.5284	0.826554	2.57198	0.559167
Rnf17	17.4168	2.638e-07	0.334755	1.05479	0.379744	0.137345	0.182457	0	33.8608	6.7239	5.76276	1.1223	9.80517	2.02464
Hoxc4	11.981	3.11938e-07	3.27149	3.80612	5.02433	3.85465	1.0973	0.789266	6.77802	88.1013	35.3271	158.389	6.67771	14.1042
AA792892	31.7939	3.26103e-07	0	0	0	0	0	0	1.62879	11.3536	9.04941	2.5452	0.812294	0.382631
Mgll	0.153754	3.8064e-07	2.80035	6.36378	6.46891	5.84916	5.58108	5.2754	0.151253	0.984032	0.592804	1.9346	0.490305	0.667212
Gm2056	33.0542	4.13681e-07	0	0	0	0	0	0	6.47281	26.2512	110.7	2.65637	6.99414	3.8936
Fgf10	0.0323864	4.20053e-07	2.2005	0.885145	0	3.07347	5.71616	8.90481	0	0	0	0	0	0.0849506
Cacng3	0.0603177	4.77578e-07	0.698139	2.83529	1.83032	2.80071	1.63482	2.55453	0.092175	0	0	0	0.0995989	0.0938321
Hoxb8	24.6329	5.38778e-07	0.163503	0.103037	0	0.536662	0	0	1.26285	21.6684	9.30068	21.9264	0.104966	1.68111
Gm4305	32.0559	5.88576e-07	0	0	0	0	0	0	8.71986	23.9209	11.8119	0	22.3397	1.57488
Rbm47	21.7452	6.06981e-07	0.240586	0.227421	0	0	0.152985	0.282959	18.1891	0.996376	7.92318	0.0806591	18.6695	2.72831
Lmo1	0.0974341	7.00904e-07	154.344	118.608	39.3	101.593	102.381	61.2864	0	9.42715	5.81765	7.81764	9.89081	7.55524
Hoxc5	16.9673	7.19274e-07	1.88287	0	0	0	0.405433	0.374941	7.62358	19.408	4.31483	48.0688	8.99868	8.3933
Tshr	0.0512522	8.03709e-07	0.574675	1.44861	0.882583	0.72548	1.47778	0.683317	0	0.0732305	0	0.118564	0	0
Zfp978	26.7111	8.37805e-07	1.17164	0.210958	0.303795	0	0	0.337468	126.493	9.98188	4.00888	0	66.0841	5.26408
Col1a2	0.0612189	8.68744e-07	0.433395	1.44207	1.9823	0.569011	0.151181	0.384479	0.102998	0	0	0	0.0111293	0.0209699
5730596B20Rik	20.3295	8.78221e-07	0.256905	0.161898	0	0	0	0	1.45004	4.78782	0.128191	5.68459	4.04077	4.27294
Rpl39l	30.3188	8.82713e-07	0	0	0	0	0	0	25.2582	5.58252	6.72609	0	20.303	4.70346
Zfp503	8.59003	9.88441e-07	1.27827	2.7711	3.06254	2.18174	0.334425	0.412364	2.5518	12.8748	23.3703	16.4565	10.4713	28.0487
Clpb	0.327903	1.13824e-06	6.14235	8.99559	6.24162	6.74398	7.96885	5.75607	3.05828	2.2572	2.80591	1.97228	1.68007	1.9883
Asic4	21.3286	1.2244e-06	0.157987	0	0	0	0.0574066	0	0.281595	4.4492	3.46863	7.41534	1.72423	0.76442
A830036E02Rik	0.0438095	1.28472e-06	0.6064	1.03404	2.00704	0.117081	1.58129	5.77753	0	0	0	0.0956717	0.0687	0
Pag1	9.7178	1.29313e-06	0.247345	0.141703	0	0	0.0817055	0.0604484	0.587823	1.78799	1.03224	3.01545	0.534118	1.07438
Pxdc1	0.0463574	1.42104e-06	2.8681	5.03501	5.3916	0	14.8136	5.71386	0.121717	0.509062	0	0	0	0.0619524
Dlgap2	0.0601322	1.52321e-06	0.455422	1.85447	3.05208	3.21962	0.611018	0.306076	0	0	0	0.18792	0.067471	0.0211881
Gsc	0.0547314	1.54725e-06	4.07725	19.699	43.477	15.0555	0.987683	1.71263	1.21121	0.281429	0	0	0.218128	0.102749
Stra8	33.1794	1.57423e-06	0	0	0	0	0	0	384.452	177.535	36.2467	0.640889	123.797	13.585
Pramef25	29.2685	1.74635e-06	0	0	0	0	0	0	2.43202	8.68821	19.6593	0	5.74853	0.851036
Cryba1	0.0596107	1.82332e-06	9.05445	12.7746	5.15098	0.887142	22.392	17.8924	0	0.447744	0	0	0.433793	1.06256
Gm37899	12.8972	2.00528e-06	0.148272	0.591782	0.897061	0	0.0538767	0.0664329	0.763476	9.4975	1.43038	6.36286	8.17035	4.45396
Clvs1	0.116745	2.143e-06	12.7552	9.04293	4.3925	2.42973	8.6902	13.7771	0.135326	1.36779	1.53433	0.305451	0.822521	0.774896
Pecam1	23.9033	2.35623e-06	0.0345881	0	0	0	0.0754084	0	10.0284	0.57298	3.79695	0.0927683	0.977023	0.251033
Gm21411	16.3233	2.37085e-06	2.01054	1.08601	2.08525	0	0.20873	0.772128	114.675	9.04025	18.9179	3.08139	41.3035	2.95315
Syce1	19.5996	2.5226e-06	0.295089	0.557884	0	0	0	0	8.94142	4.39955	14.1354	0.395727	9.66158	2.05245
Stk31	28.2831	2.96027e-06	0	0	0	0	0	0	5.13996	0.440967	1.72672	0	9.48442	1.52946
Tuba3a	28.1384	2.99604e-06	0	0	0	0	0	0	17.6414	23.1753	4.84373	0	3.66582	0.345357
Klhdc8a	0.0900577	3.10135e-06	2.01841	11.257	5.76997	7.78437	3.99712	4.54432	0	1.50465	0	0.541355	0.161974	0.213633
Lama1	5.20083	3.45286e-06	0.543177	0.684606	0.369706	0.297143	0.279608	0.258579	1.34466	4.53657	1.49069	4.85616	0.900838	1.83424
Gng8	0.0472625	3.46043e-06	2.12301	4.81642	24.4044	6.03921	29.417	17.5974	0	0	0	1.89803	0	0
Pou4f2	0.0586519	3.80163e-06	6.31991	2.20321	2.68466	0	3.02933	4.83484	0	0	0.134192	0	0.129488	0.162654
Zfp981	21.1407	3.80163e-06	0.0680831	0.0858102	0	0	0.148433	0.0915133	22.0859	2.59406	0.679444	0	7.25558	1.27651
8030474K03Rik	15.8923	3.91424e-06	0.322477	0.270961	0	1.41128	0.156235	0.144485	48.7927	8.54736	1.28728	4.32456	4.34754	1.43028
Sult6b1	25.5029	4.38746e-06	0.101372	0	0	0	0	0	20.2367	7.55687	2.42797	0	3.38411	0.306555
Gm37064	0.0708682	4.41765e-06	2.12422	3.52918	15.5973	6.97228	3.22779	1.36273	0	0	0.385435	1.03588	0.0619871	0.058398
Olig1	16.5935	5.45667e-06	0.697458	1.2558	1.26591	0	0	0	5.56457	26.9042	44.5464	22.9822	0.83155	5.3633
Lin28b	0.258663	5.7561e-06	10.5985	13.9271	13.6295	8.1898	10.3099	9.94972	3.4167	6.65284	2.60865	2.74062	1.12892	1.30789
Fam210b	0.254769	6.70928e-06	15.8419	14.1869	9.62057	20.7209	7.27123	7.72501	2.4769	4.63701	1.1887	6.06993	1.75877	2.55745
Ebf1	0.128782	7.3495e-06	37.1169	48.6179	80.9942	134.511	60.9439	61.4206	0.472269	7.82763	11.9431	18.8323	3.67137	3.72589
Gamt	0.138797	7.3495e-06	54.7488	71.4482	57.4021	71.4887	50.8455	42.3093	1.59538	20.7587	3.27526	16.0045	1.14925	2.70677
Rbp2	24.1418	7.56533e-06	0	0	0	0	0	0	2.12865	9.64465	0	12.6122	10.0629	4.74013
Gm5039	11.9053	7.62473e-06	1.48562	3.12073	0	0	1.7994	0.998441	20.5953	37.7361	77.0949	6.64093	11.127	7.7872
Xlr4a	24.8578	7.70646e-06	0	0	0	0	0	0	2.33458	4.64954	0.280099	0.752783	15.9465	1.86729
Sfmbt2	6.96915	9.21373e-06	0.212394	0.178464	0.428335	0.0774597	0.56596	0.222046	5.8328	2.61931	0.942052	1.58239	2.71193	2.12671
Col12a1	19.2083	9.80876e-06	0	0	0	0	0	0.0190142	0.0504275	0.421811	0.959967	0.227644	0.11806	0.573231
Erdr1	0.155525	9.8528e-06	1008.65	2591.36	7870.82	5290.94	1682.89	1797.44	666.114	791.805	95.63	727.856	301.194	163.785
Gtsf1l	17.9434	1.08631e-05	0	0.660592	0.9513	0.860161	0	0.528372	28.9601	4.34127	3.13834	1.40574	68.1371	5.23046
1700013H16Rik	22.9173	1.09624e-05	0	0	0	0	0.383696	0	8.15591	6.70556	0	2.36014	45.0808	8.94119
Rec8	16.9987	1.19673e-05	1.72457	0	0	0	0.0569679	0	24.0321	29.8675	4.85026	13.4559	4.026	3.08173
Slc37a2	0.173531	1.19673e-05	1.19981	2.00266	1.23599	2.66089	1.20186	1.91782	0.308258	0.429748	0.194168	0.521838	0.208179	0.0588375
Tph1	0.0555449	1.19673e-05	1.7451	0.527874	0.506784	0	1.0653	1.66542	0.0414728	0	0	0	0.0224065	0.0211092
1700003F12Rik	0.0821439	1.28461e-05	7.06278	52.8541	102.954	55.0574	14.917	18.2451	0.786793	8.77505	0.88105	2.95984	0	0.400469
Neurog2	14.8873	1.28461e-05	0.483643	1.58489	0.877827	0	0.0702954	0	5.63203	22.113	42.667	11.4151	1.11777	1.57958
Gm12158	0.112216	1.41471e-05	23.2143	28.8284	94.8028	118.776	15.63	19.502	2.43395	8.48301	2.04415	12.8188	0.657495	1.03238
Grrp1	20.1171	1.58313e-05	0.337906	0	0	0	0.122783	0	0.401522	24.6298	8.09322	21.751	0.433861	0.81748
Anks1b	9.47221	1.6063e-05	0.0594207	0.112338	0.296588	0.0487589	0.129548	0.0299512	0.123563	0.689046	2.28304	2.35073	0.734334	2.56062
Rims1	8.24669	1.61456e-05	0.146302	0.295032	0	0	0.276436	0.019665	1.73845	1.2118	1.69365	1.17718	1.27736	1.71662
Fign	0.204231	1.69366e-05	9.57255	33.1447	25.3361	30.8524	5.9045	8.58275	0.950034	4.25975	3.79535	5.56375	2.31668	2.94055
Aurkc	22.7089	1.72248e-05	0	0	0	0	0.102789	0	23.5297	0.234309	9.31611	0	9.08031	1.36873
Hoxd8	18.1496	1.84079e-05	0	0	0	0	0	0.211041	0.186567	3.38125	10.4981	2.10554	1.71354	1.89921
Arl14epl	19.5336	1.99508e-05	0.0993153	0.125174	0.54078	0	0	0	33.3977	1.64524	1.38758	0	12.0504	2.52283
Aire	21.6023	2.0217e-05	0.112635	0	0	0	0	0	13.9194	2.89214	3.14736	0	1.0485	0.136247
Kcnj12	0.104547	2.0217e-05	5.32662	14.8093	27.44	9.51307	10.076	8.79173	0.83772	4.54175	0	0.210095	0.30173	0.331637
Nanog	14.0777	2.0217e-05	3.17069	2.05868	2.44147	0.315367	0.628426	0.581162	155.957	13.5292	24.355	0	40.5257	7.32204
Gm11756	23.4066	2.26452e-05	0	0	0	0	0	0	0.975496	23.3912	32.1153	0.440367	1.47569	0.0993033
Fam102b	0.176802	2.31038e-05	31.772	46.1394	35.2448	23.3122	46.893	66.5473	1.84054	5.3822	6.93715	4.661	6.03911	14.6006
Galnt18	0.160395	2.31038e-05	14.6398	24.6725	41.9074	9.06126	4.68124	8.71455	1.59049	5.26617	1.50275	3.58997	0.322236	2.12505
Optc	0.084594	2.47015e-05	1.58947	0.843506	2.27758	2.47125	1.70227	2.19269	0.198812	0.138583	0.333944	0	0	0
Gm13871	23.1137	2.49537e-05	0	0	0	0	0	0	0.966654	23.1792	30.8501	0.436376	1.35786	0.0984032
Gm21319	15.1959	2.53856e-05	0.115628	0.145734	0	0	0.08403	0.0777101	1.64876	2.68166	11.77	0.620248	1.26193	1.11893
Mt1	9.79586	2.53856e-05	46.679	25.4943	20.0827	43.1268	14.0717	15.6858	1377.23	149.786	140.097	10.2012	465.047	113.869
Ptgir	0.057609	2.53856e-05	0.646115	2.19874	1.99362	0	1.78429	1.56325	0	0	0	0	0.0414796	0.039078
Rras	0.280406	2.53856e-05	34.3972	40.6892	41.505	27.1216	37.5659	33.0617	14.1571	11.1417	14.5747	7.21557	8.26551	3.95158
Prtg	0.210688	2.58764e-05	51.3016	81.2316	98.3651	68.0957	38.1028	49.686	11.6553	31.9523	13.7089	12.4284	6.17623	1.90635
Ubash3b	0.131953	2.67493e-05	8.70363	22.9032	23.0022	17.1793	45.7933	47.5663	0.419279	5.69911	0.880328	4.49528	3.62439	4.1259
Dhrs3	11.034	2.9273e-05	0.220787	0	0.267157	0	0	0.296769	6.90866	2.56026	0.734459	3.15824	1.13394	2.49266
Cenpv	5.10845	3.09379e-05	5.35266	10.0446	3.88609	3.51379	3.54415	5.35608	41.8372	16.946	75.4969	18.5037	13.4399	17.4098
Gstz1	0.415797	3.14075e-05	32.7327	44.8429	54.0098	40.3423	30.6514	38.3455	18.7558	16.5031	20.4001	16.6562	12.708	14.6327
Gm11757	22.3383	3.23214e-05	0	0	0	0	0	0	0.773323	22.1011	28.5769	0.436376	1.46231	0.0984032
Snx18	0.256994	3.23214e-05	102.911	185.277	122.325	147.74	118.626	142.495	13.0691	54.7398	52.6078	55.7489	14.8371	20.044
Sohlh2	21.2339	3.36308e-05	0	0.114849	0	0	0	0	20.4646	7.24573	0	0.2444	3.10048	0.4409
Nupr1	13.8557	3.40484e-05	1.79941	0.32399	0	0	0.809515	0.806219	57.9344	14.6204	11.2875	1.3789	29.65	0.725538
Adamts19	0.0993415	3.43238e-05	1.01567	2.3275	2.84901	1.3638	2.1808	2.54425	0	0	0.184292	0	0.0889154	0.418836
Xlr3c	20.5402	3.53397e-05	0	0	0	0	0.197661	0	1.93917	5.85742	0	0.729496	26.7157	5.51083
Btbd6	0.240472	3.56151e-05	17.4354	23.6655	9.36265	29.1219	13.9454	11.7872	4.53587	7.34897	1.2355	3.87388	1.65581	5.42858
Tfcp2l1	16.5853	3.71597e-05	0.0228242	0.143835	0	0	0.0331739	0	6.6447	1.43679	0.364444	0	1.18688	0.469349
Hoxa5	11.6135	3.83596e-05	28.8061	14.4647	0.208303	6.78047	0.750629	0.385653	21.8195	104.755	176.379	251.174	134.094	194.978
Sox9	5.34313	3.9388e-05	3.28201	5.31845	4.06586	4.2748	7.64756	5.39182	5.44749	29.6873	42.1114	34.2325	23.7791	56.7145
Xlr3b	19.2699	3.94368e-05	0.056988	0	0	0	0.165659	0	0.88032	3.11538	0	0.611387	15.8781	3.34332
Cpm	6.36987	3.96386e-05	0.469549	0.318666	0.983361	0.35566	0.367483	0.339845	9.3993	7.18012	0.793004	1.9375	1.43765	2.57776
Pdxdc1	4.97873	4.27772e-05	1.21581	0.749163	0.931732	1.59626	0.706851	0.18158	9.24613	5.28139	1.13245	5.14499	3.29558	5.1147
Prdm16	9.30403	4.27772e-05	0.0231107	0.0291281	0.0419466	0	0.0839759	0.170852	0.988619	0.459417	2.21411	0.495879	0.994061	0.824683
Alk	0.0660568	4.39915e-05	0.354155	0.892736	2.16946	1.74366	0.386061	0.327274	0	0	0	0	0	0.0803242
Slc39a14	6.0804	4.39915e-05	0.816739	0.669108	0.222361	0.335096	0.44516	0.301898	3.73643	4.73548	7.13191	4.81924	0.707851	0.642167
Rbfox1	12.7174	4.43116e-05	0.674631	0.327034	0.0941904	0	1.65938	0.732415	0.246659	9.97226	3.72881	39.9464	13.5928	34.2428
Spp1	19.6128	4.47324e-05	11.7642	2.96545	2.37248	0	0.949926	0.351393	1074.36	39.1931	63.3971	1.40233	500.809	39.5285
Wnt7a	13.5646	4.53014e-05	0.543291	0.171187	0	0	0	0	1.85602	4.16253	7.31949	3.09645	0.21799	4.23059
Brf1	0.266803	4.57456e-05	31.8235	33.901	50.239	45.6825	17.7288	20.5469	10.9635	11.1395	2.34094	17.4062	3.96557	6.24237
Npr2	0.301233	4.78925e-05	10.0622	27.6914	26.0544	27.4216	8.05046	13.0908	4.27805	6.72873	6.26457	7.05644	2.16315	5.69495
Irx5	6.10453	5.3306e-05	0.964441	1.38921	1.12531	0.452224	2.25285	0.324086	4.25662	10.8414	11.6872	20.3242	3.09578	4.20815
Mobp	19.2684	5.44333e-05	0.031452	0	0	0	0	0	4.89591	0.416822	1.00441	0	0.70671	0.0951131
Gm2035	13.8129	5.46575e-05	1.48562	2.49658	0	0	1.43952	0.998441	16.4762	34.4547	155.178	1.32819	6.67622	5.09163
AU015836	17.3513	5.64289e-05	0.0645921	0.162821	0	0	0	0	11.8967	1.17702	1.03137	0	1.61722	0.781325
Gm2075	19.7396	5.66231e-05	0	0	0	0	0	0	1.17687	13.1256	54.3618	1.32819	6.67622	3.29459
Usp17lc	19.3292	5.66231e-05	0	0	0	0	0	0	3.13049	2.47309	5.78411	0.235532	0.78928	0.106226
Ccnd1	0.153035	5.75635e-05	28.1791	23.1778	22.0858	46.5463	3.29119	3.56632	3.15274	3.48592	5.38696	1.34962	0.704828	0.96836
Begain	0.13166	5.95499e-05	4.98464	45.7638	73.2652	69.9353	10.6188	15.3051	2.61312	1.70007	0.585235	9.9614	1.34905	5.40887
Moxd1	15.3332	6.29799e-05	0.471515	0.254694	0.122259	0	0	0	8.64439	8.03419	13.7133	3.79393	0	1.58885
Acsl1	0.276136	6.36344e-05	2.0549	4.84319	3.13295	4.99112	4.10671	4.08787	1.90458	0.612739	0.943328	1.1574	0.672799	1.04398
Tor1aip2	0.416445	6.6918e-05	27.6221	30.8085	31.9811	15.8009	17.6961	22.993	9.16361	11.9622	11.8472	9.58966	6.51109	11.5615
Tmem92	19.8851	6.79107e-05	0	0	0	0	0	0	6.90546	8.15849	7.07741	0	0.379405	0.178719
Klf2	13.1542	7.50385e-05	0.11663	1.76396	4.02204	0	0	0.627066	112.671	13.5244	20.485	2.18967	17.7452	5.71367
Igsf11	8.07715	7.57851e-05	1.24656	2.84012	1.56637	0.62947	0.278741	1.09555	3.24734	5.55968	6.69857	2.44324	13.697	40.8575
Slc38a4	10.459	7.61222e-05	1.79876	1.51141	1.58293	0	0.277286	0.915827	68.1378	9.21025	16.9718	0.584779	8.04844	3.13187
Nr5a2	17.3155	7.67085e-05	0.0730343	0.0460253	0	0	0	0	7.1597	0.120987	1.16617	0	1.05496	0.574239
Pou3f3	8.97943	7.67085e-05	2.5295	0.0732901	0.316629	0.190863	0.971953	1.66092	1.62378	7.70635	19.9627	17.7017	14.9138	17.5321
Gm4302	19.2253	7.85061e-05	0	0	0	0	0	0	9.66446	21.9424	11.5953	0	0.447551	1.68655
Wfdc2	14.7461	7.85061e-05	0.944802	0.238161	0	0	0	0.634974	57.9301	13.4602	1.88576	0.506808	10.6753	1.6
Itpk1	0.202513	7.87112e-05	17.5187	45.5504	79.61	68.1496	18.5783	18.184	11.4107	9.88867	4.01462	16.0102	1.70784	3.29639
Mmp17	5.16108	8.16384e-05	0.162725	0.533244	0.23628	0.106822	0.591282	0.196852	2.08829	2.4261	1.55898	4.10255	0.856628	1.67311
Gm36963	10.0988	8.31146e-05	1.01961	2.92065	0.168238	0	0.336807	0.560657	2.75355	10.4415	15.3554	50.9643	3.92743	1.62577
Hoxb4	13.4809	8.31146e-05	1.17529	0.211616	0	2.75547	0	0	6.18478	24.7544	39.0409	40.3037	3.12588	3.7065
Cyp26a1	16.9961	8.32387e-05	0	0	0.441043	0	0	0	22.2332	5.03176	1.6975	0	2.02799	1.3227
Six6	0.0684795	8.66119e-05	2.09558	1.42219	0.0975266	2.46913	0.546687	1.58894	0.191547	0	0	0	0	0
Cebpb	11.8817	8.72093e-05	0.143228	0.722083	0	0.470115	0.832701	0.0962593	36.2511	12.8125	7.43269	2.3049	1.37925	0.779636
Plxna4	0.149455	8.80826e-05	9.31738	22.4665	30.8562	30.9834	8.82476	7.58618	0.290401	1.23986	0.304866	3.48222	2.46129	4.03708
Fgf15	0.0772416	8.87956e-05	16.2723	3.10746	0	8.32371	2.1501	1.18357	0	0.466778	0.140599	0	0.13567	0.25563
Mid2	8.08199	8.87956e-05	0.292034	0.0334611	0.337305	0.348559	0.231523	0	0.630934	1.36337	3.17934	2.20737	1.31237	4.07846
Sstr3	19.0602	8.87956e-05	0.0548408	0	0	0	0	0	0	5.17835	6.5675	6.76604	0.035207	0.23218
P2rx3	0.121439	8.92912e-05	2.78054	3.60187	10.2337	14.1968	2.46974	2.95881	0.0917784	1.0236	0.30832	1.24294	0	0.700713
Plxnd1	0.11316	9.46123e-05	0.295048	1.1528	3.10602	5.90744	0.32163	0.555221	0.105179	0.293263	0.117779	0.158269	0.0378833	0.14276
Zfp986	18.7009	9.69492e-05	0.150956	0	0	0	0	0	36.234	3.00086	5.72466	0	0.290735	0.730404
Fgd5	0.124029	0.000100981	2.32807	2.33013	5.46831	2.02272	0.422968	0.713286	0.244091	0	0.136666	0	0.175834	0.372719
Apoc1	17.0072	0.000101211	0.868608	0	0	0.950339	0	0	104.246	2.87784	11.5579	0	15.0561	1.40092
Lrrc4c	17.3493	0.000102404	0.0465661	0	0	0	0	0	0.110666	0.154281	0.0929426	1.62363	1.34526	3.88661
Gm12800	18.5492	0.00010848	0	0	0	0	0	0	2.11109	12.7535	12.1155	0	0.950468	0.447718
Gm37606	10.1785	0.000108885	0.691318	1.04558	1.38024	0	0.45216	0.139384	0.410735	34.0132	8.69288	20.7668	1.42021	2.0906
Gm4307	18.5445	0.000108885	0	0	0	0	0	0	10.4076	25.0973	10.3945	0	0.303941	1.71806
Sst	0.0985716	0.00011576	142.051	211.22	420.357	282.113	2427.41	2751.67	27.7764	78.6385	6.46005	226.668	86.1158	55.899
Ezr	4.9697	0.000120876	4.38687	10.0679	4.27825	1.93419	0.951659	1.67216	48.0041	19.8492	19.9947	7.55129	13.3669	13.8998
Hspb1	13.083	0.000120898	7.7307	3.9501	0	0	0.303682	2.52758	274.839	38.7657	24.1874	1.12078	75.518	12.8896
Alpk3	15.2879	0.000130479	0.0668471	0	0	0	0	0.112315	9.17441	1.88254	0.200133	0.0896449	1.60931	0.16172
Pax6	5.53373	0.000140316	0.589471	0.34826	0.234042	0.181389	0.0535481	0.0866613	3.08635	1.61734	2.38985	1.23517	0.496692	0.724182
Eml1	0.215031	0.000144664	39.5719	78.3548	85.232	89.6652	57.116	65.378	1.85885	21.7394	13.183	31.8561	5.67232	11.3185
Acp5	16.4588	0.000146087	0.212231	0	0	0	0	0	16.8965	5.44947	0.211799	0.284611	1.22624	0.513442
Tuba3b	17.9871	0.000153641	0	0	0	0	0	0	9.80618	12.6657	3.39117	0	0.545381	0.146801
Cacna1e	0.155728	0.000156697	1.32004	3.23025	6.84545	6.02082	2.21762	3.34701	0.101854	1.68976	0.102651	0.873619	0.231121	0.176265
Cald1	0.259022	0.000156697	8.4978	19.0758	6.59163	13.6819	3.1333	4.24427	3.1037	4.06019	1.74966	1.53545	0.6202	2.02338
Trim25	8.75002	0.000160724	0.374374	0.471851	0.4077	0.368641	0.0816204	0.402569	11.1214	5.70567	8.74251	0.10041	2.04291	0.452853
Gm4303	17.5625	0.0001648	0	0	0	0	0	0	8.71986	22.3523	9.92198	0	0.303941	1.71806
Hotairm1	3.90263	0.000166705	18.9145	16.1578	37.3819	15.1758	3.97097	7.9096	45.4503	64.4075	88.0878	121.189	40.3411	42.0728
Chst15	0.21739	0.000179475	3.15755	9.32614	4.16803	5.75776	7.78799	5.48744	0.644284	2.37761	0.318295	2.65185	0.491418	1.31173
Fthl17f	17.0981	0.000180608	0	0	0	0	0	0	6.04416	5.47707	15.2285	0	6.36769	0.461461
Gna14	0.105774	0.00018807	3.31113	4.89557	0.462293	2.71702	1.01805	0.684713	0.302655	0	0	0	0.245273	0.0770239
Gm44154	0.0718198	0.000192947	1.50253	1.79407	2.72713	17.1312	1.49422	0.0531476	0	0	0.315677	0	0	0.191316
St14	17.6881	0.000204958	0	0	0	0	0	0	4.22315	0.794355	2.13935	0.0756529	0.10865	0
Arpp21	0.116994	0.000213253	0.148323	0.233679	0.538422	0.892538	0.233546	0.141219	0	0	0.0740106	0.0331513	0.0158702	0.0373783
Rfx2	10.6713	0.000233274	0.256982	0.323893	0.466429	0	0.0933778	0	14.2757	1.70284	3.84687	0.172312	0.948626	1.39883
Zfp979	9.88836	0.000239652	3.19638	0.990647	0.665748	0	0.723524	0.56346	49.7495	4.51382	11.9228	0.281081	26.1717	4.50027
Adarb2	14.1025	0.000252325	0	0.0561537	0	0	0	0	0.397058	0.442836	0.0444625	0.0597478	0.715063	1.03744
Hspb3	0.0643539	0.000252325	1.10328	4.51926	3.50434	0	6.41425	15.7565	0	0	0	0	0.177072	0
Angpt2	0.162097	0.000254429	4.08646	6.03341	3.81448	1.72452	4.41219	2.43252	1.73421	0.290124	0.116518	0	0.374778	0.353078
Fcgrt	12.2772	0.000261581	0.307443	0	0	0	0.0744757	0	4.50566	6.96048	0.613633	1.64918	1.05266	0.371891
Nrip1	2.77664	0.000266499	1.8614	4.66843	2.18408	1.72798	0.942812	1.81963	4.98222	7.50645	5.21632	9.37973	4.61098	5.53803
Agfg1	0.453502	0.000270444	25.8734	30.8939	34.9759	33.8178	20.4274	24.7449	11.7849	16.2592	17.9489	12.611	6.466	12.867
Chrnb4	0.15741	0.000279673	19.9619	19.5442	17.223	13.8638	5.4243	10.3049	0.0687537	2.68382	2.30971	5.43154	0.222874	0.804882
Tjp2	5.73296	0.000282382	1.50148	1.06449	0.25549	4.77426	0.681977	0.851426	26.9853	5.75192	11.3318	8.9351	5.54257	3.77435
Ramp2	0.136055	0.00028333	1.76195	7.0734	1.77666	6.85419	1.80213	2.63146	0	1.29725	0.390747	0.350052	0.0418943	0.27628
Top1mt	0.234309	0.00028333	4.07511	11.8417	7.19099	12.261	5.92299	5.70575	2.55567	2.06273	0	2.42884	1.23541	1.64312
Pkp4	3.17297	0.000303406	3.0574	2.80685	3.97356	1.98227	1.20696	1.92795	16.5055	7.3784	9.41722	4.45444	5.45224	5.98123
Fstl1	0.296372	0.000305443	44.6699	61.2733	54.5818	35.8274	51.195	37.2099	20.1588	18.8084	2.71236	12.698	11.6792	15.8019
Gm13101	16.3056	0.000305443	0	0	0	0	0	0	2.13563	4.2533	13.3239	0.344315	0.329662	0.0776436
Hs6st2	6.68914	0.000320683	0.275925	0.173885	0.751219	0	0.080209	0.0741765	0.983617	1.73695	1.04638	1.62812	0.743988	4.78955
Krt12	0.0712167	0.000320683	0.930517	2.3456	1.90003	0	3.55022	6.01922	0	0	0	0	0	0.211046
Rgmb	0.32351	0.000320683	38.2069	38.1528	30.5897	61.763	27.1714	34.8051	8.84667	8.53843	22.3712	17.5545	7.66836	7.52125
Acad10	0.185777	0.000352912	2.59151	4.78755	1.28868	2.44695	2.57989	3.84123	0.759305	0.352853	0.0708557	1.42822	0.364649	0.128826
Shisa2	0.191079	0.000355912	21.1715	38.083	20.0218	20.2401	21.0125	35.0423	4.15219	3.97259	13.6753	1.47013	0.659795	2.77645
Tmem87a	5.00377	0.000355912	8.09808	6.78037	11.0107	4.50831	4.15908	4.2886	13.0569	18.9139	106.46	9.67029	26.5086	34.3887
Fthl17c	15.6793	0.000368672	0	0	0	0	0	0	9.63652	3.77843	11.1282	0	6.18252	0.306555
Rab15	0.241965	0.000389995	12.2787	35.2472	25.0826	15.6306	5.70005	6.77746	2.44098	7.11539	0.931843	2.88004	2.12805	5.28033
L1td1	10.8549	0.000390882	0.339343	2.05296	0.862284	0.445528	0	0	25.0809	3.26046	10.0241	0.364059	21.0446	3.69431
Nacc2	5.58001	0.000392757	0.275643	0.382154	0.35021	0	0.320507	0.296402	5.63363	1.64385	1.21036	1.40467	0.371613	2.30063
Pdgfa	4.6729	0.000393148	2.00289	6.52861	3.00854	6.80076	2.10805	3.89901	32.4989	15.7889	18.6097	3.70478	32.0127	16.458
Fgfr2	4.81942	0.000399196	0.604863	0.920083	0.492137	0	0.257679	0.29437	5.05595	0.829246	2.66431	1.902	1.52647	2.11929
Chrna3	0.25395	0.000410379	36.2093	46.514	17.5256	11.5492	8.2065	10.614	1.70161	9.82784	4.00146	7.79127	2.86305	3.56337
Sstr2	0.232952	0.000413458	21.3103	30.2797	14.5958	4.6191	7.74338	8.5797	4.41945	2.16476	5.61767	3.77445	0.903455	1.4591
Gm7325	14.4401	0.000420222	1.25851	0	0	0	0.152432	0	78.2615	2.77976	4.18649	0	16.1589	0.888025
Olig2	7.98356	0.000420222	2.29823	5.45903	0.96262	0.870397	0.32119	0.237627	7.45748	33.3862	45.1653	24.182	1.53218	1.97808
Parm1	0.204141	0.000426817	2.46528	3.80362	19.7498	18.5552	5.09676	7.65577	2.32333	3.16858	2.20575	1.71003	0.709475	0.565566
Slc28a1	14.412	0.000440702	0.073022	0.18407	0	0	0	0	12.7551	0.120967	4.95538	0	1.17198	0.309153
Cacna1g	5.42981	0.000453767	0.233754	0.348184	0.11571	0.906746	0.138989	0.32848	1.76757	2.95705	1.56932	6.26948	0.327418	1.43948
Ddx4	8.95886	0.000460495	0.604885	0.667084	0.411707	0.248176	0	0.609789	9.52363	5.01021	17.355	0.202794	4.36868	0.823147
Gm37928	0.138192	0.000477282	0.886481	3.61479	6.90919	7.87326	1.70531	2.41816	0	0.604688	0.104079	1.25874	0.0669538	0.473079
Pear1	0.0929166	0.000492952	0.0635348	0.36035	1.38381	1.35551	0.161604	0.640498	0.0377481	0	0	0	0.0407884	0.0384267
Pou4f1	0.198914	0.000502532	23.6532	16.4459	4.93751	7.41558	6.76855	6.50739	3.06813	0.458286	3.03691	0.618323	2.24963	0.752936
Efna5	0.329707	0.000526709	49.9001	43.4998	47.1276	42.6125	27.8773	24.883	3.49165	12.2137	14.1825	22.7837	9.98098	10.6956
Cbln1	5.37078	0.000552256	1.27674	4.55933	1.54488	0.232813	1.13403	0.953401	2.52852	9.16512	7.78643	28.1556	3.46074	12.8699
Vcan	4.17207	0.000552256	0.893714	0.450566	1.86543	2.15118	2.2299	1.83195	6.67271	8.98176	16.2027	8.30966	3.16519	5.31522
Pex5l	0.112947	0.000566601	0.87666	3.13061	3.31492	8.71227	0.530911	0.736472	0	0.080681	0.243021	0.457193	0	0.353477
Pramef12	15.3379	0.000585854	0	0	0	0	0	0	4.57622	0.277382	10.1932	0	1.45119	0.0506358
Gm13083	14.0439	0.000636564	0	0	0	0	0	0	1.24661	1.30344	3.31538	0	0.505129	1.11039
Amotl2	3.12481	0.000651218	3.254	4.10126	3.54366	4.15979	2.29009	2.14088	8.46586	8.11414	23.4495	10.9324	3.89217	8.8045
Gjb3	11.9478	0.000656737	0.10957	0	2.58535	0	0.31851	0.441833	88.4047	13.4319	9.18515	0	7.808	1.5242
Fah	0.153883	0.00067366	8.83803	8.20141	53.4122	22.3146	5.22297	4.43852	4.0392	3.05689	0	3.38634	0.498803	1.17481
Slc10a4	5.33588	0.00067366	16.0589	6.44595	4.45566	2.68586	5.72373	6.32441	3.88938	26.0946	92.2785	56.5141	27.1202	61.1836
Epcam	9.77671	0.000686458	1.16155	1.19781	0.191659	0	0.383696	1.34839	55.2092	5.94754	6.95511	0	16.202	2.36303
Kank1	4.5668	0.000686458	1.3625	0.924679	0.253639	1.4907	1.371	0.37567	4.40039	7.35002	11.2265	2.52993	1.8167	4.1203
Eif2b2	0.388519	0.00069226	80.6805	59.4859	70.9372	49.8875	38.6179	29.0316	11.2708	19.3098	29.1957	27.2789	17.2408	15.897
Folr1	12.7132	0.000717155	1.21915	0.118199	0	0	0.0681532	0	26.8562	11.4963	0.37436	0	17.2791	1.75832
Mpped2	3.40947	0.0007204	2.20132	2.61594	3.08221	3.92234	0.594196	0.549507	10.5377	8.02266	7.78308	7.75971	3.39171	6.16243
Hoxb3os	0.20997	0.000724399	1.58959	2.90827	7.16634	2.01967	0.67076	3.03264	0.609307	0.509667	0.921107	0.412588	0.230434	0.465196
Coro2a	0.227691	0.000736717	2.23452	9.79413	9.38265	5.25445	3.32049	3.27249	1.22853	0.110498	1.13163	2.23626	0.578095	1.25062
Pkib	0.0719884	0.00075203	0.0547665	0.253096	0.728954	0	0.225535	0.343531	0	0	0	0	0	0
Usp25	4.15986	0.00075203	7.03076	5.96913	4.16506	6.73078	3.83209	2.69072	8.06433	18.4411	65.3894	26.8452	7.58543	13.1408
Pnma5	13.6005	0.000793364	0.0689769	0	0	0	0	0	5.57348	0.914127	0.275346	0	2.12554	0.208591
Ankrd45	9.86994	0.000795444	0.346048	0	0.104681	0	0.125741	0	5.55116	0.764342	1.03603	0.464065	3.33236	0.383707
Eya2	0.140159	0.000796791	14.9038	44.9909	70.4642	69.4405	15.5861	10.2607	0.259166	9.87576	8.27111	3.50986	0.373387	0.395738
Cdh12	0.1157	0.000823163	1.29883	3.85179	3.12011	4.89006	6.41294	4.62127	0	0	0	0.922123	0.0980976	0.808655
Amy1	8.49817	0.000832548	0.0625115	0.39394	0.226921	0	0.136287	0.294085	1.41133	5.38488	0	1.17363	2.52828	6.27611
Tmem41a	0.379096	0.000836306	103.031	87.1048	47.4705	77.5208	54.4865	45.5947	20.907	46.74	17.0842	45.0645	12.7201	18.4068
Glra1	10.7118	0.000858683	0.713885	0.11247	0.485896	0	0	0	3.39314	6.8	1.60297	22.0191	0.114576	1.07942
Nfib	6.23492	0.000919852	0.18723	0.490111	0	0	0.0209331	0.116152	1.12951	1.6701	0.747393	0.888447	0.545517	1.60277
Tfap2c	9.24125	0.000936823	0.70263	0.664183	1.59412	0	0	0.314812	40.5628	3.78288	2.22047	0.785215	5.1874	1.80608
Mid1	0.140153	0.000958	0.961673	3.23218	5.41094	4.10343	0.372733	0.366244	0.266635	0.796545	0	0.171953	0.0411587	0.135714
C77080	4.38161	0.000980092	0.485337	1.1293	0.609854	0.490158	0.379839	0.225817	5.05729	3.216	3.27867	4.10541	0.407449	1.10641
Ccdc7a	0.138964	0.000980092	0.720451	1.27951	4.04179	3.76206	1.09474	1.2545	0	0.0542493	0.392173	0	0.378425	0.118838
Chrna5	0.233288	0.000980092	11.8526	5.47176	1.12567	11.083	5.10809	3.70503	0.818842	2.05481	1.51295	2.40272	0.707834	0.875241
Gfra1	0.280306	0.000980092	12.2734	18.3448	10.3529	7.74711	10.8634	9.54408	1.72953	2.80216	0.628126	5.16989	2.42442	5.18669
Phox2a	0.113004	0.000980092	30.4862	53.3667	25.3611	33.0074	6.07729	5.83364	0.125784	8.59251	0.422558	1.41956	0	0.128045
Wnt7b	11.2091	0.000980092	0.0976274	0.430665	0	0	0	0	0.928058	2.74937	4.87143	6.80797	0.0313377	0.354278
Pxmp4	0.377529	0.000985083	12.1058	13.2526	15.4435	14.9857	15.886	10.786	4.84979	5.8444	5.6609	4.63842	6.21742	2.92871
Dysf	0.195846	0.00100234	0.724257	1.66266	2.76994	1.78291	1.91737	0.8692	0.276625	0.0428497	0.0516273	0.901885	0.232481	0.187732
Mcmdc2	2.94144	0.00100834	1.4929	1.92751	2.11486	2.62934	0.979085	1.27252	8.86982	5.18751	6.97691	5.76199	3.34279	1.89395
Zfp990	10.1709	0.00100834	0.123165	0.0776167	0	0.808522	0.402782	0.289713	23.1237	1.42822	6.39152	0	7.94652	0.409704
9430092D12Rik	10.1897	0.00101639	0	0.426222	0	0.554986	0	0.227275	0.602755	2.52093	16.1991	2.72101	0.868403	2.24983
Amigo1	0.239142	0.00103485	2.52743	5.97895	6.7046	5.61558	2.31713	3.0575	0.369632	1.67476	0.155217	1.46005	0.349477	1.59918
Dppa5a	12.7693	0.00104112	246.039	66.231	56.2158	0	22.0027	54.4949	4849.78	687.185	438.287	14.0007	12328.4	1115.74
Gm4301	13.7928	0.00104112	0	0	0	0	0	0	5.6011	15.2267	12.701	0	0.302611	0.427634
Shisa7	6.43602	0.00104112	0.162234	0.613428	1.00116	0.3195	0.16506	0.261679	1.11811	2.68754	3.82094	13.9241	0.291626	1.17746
Tmem267	0.175249	0.00104112	2.19875	0.950143	1.25425	2.47437	1.23266	1.39328	0.373243	0	0.125387	0	0.282313	0.303962
Fthl17b	13.5354	0.00106846	0	0	0	0	0	0	6.99206	2.11907	11.7445	0	5.2558	0.309468
Tdrd12	13.1997	0.00110121	0	0	0.0901301	0	0.0360876	0	3.18635	0.329048	0	0	6.34401	0.510572
Crispld2	9.27496	0.00112881	0.135282	0	0	0.148012	0.0983135	0	1.28601	2.24106	1.80009	1.93514	0.260548	0.0545472
Disp3	6.90993	0.00112881	0.316205	0.199269	0.286961	0.129734	0.0861731	0	2.25442	3.14292	0.315561	3.8164	0.329874	0.54983
Anxa11	9.17362	0.00114404	0.0520955	0.328299	0.18911	0.341984	0.0757184	0	11.2664	1.38081	2.28753	0.139725	0.468223	0.441113
Rap1gap2	0.283381	0.00115195	4.08939	5.45735	6.49457	8.2904	1.57335	1.8996	1.17909	0.846802	0.720188	3.06462	0.559813	0.90931
A730046J19Rik	12.2164	0.00115752	0	0	0	0	0.0997755	0	0	0.454878	0.548059	1.3502	1.08707	4.01348
Rpp25	6.76674	0.00119796	1.81657	2.09876	0	1.9875	0.990113	1.93303	55.763	8.27556	1.51073	17.0527	6.99726	3.93696
Kcnab1	0.0982883	0.00123642	0.200549	0.695109	0.136501	0.164565	2.65984	1.87012	0	0.0830565	0.0500352	0	0	0.151619
Tln2	0.282003	0.00123789	2.13572	5.33926	9.69101	12.2098	7.31699	5.60736	3.79277	3.09089	1.05398	2.17168	0.941692	0.979433
Galnt7	3.46885	0.00124286	1.51729	1.86067	3.49824	0.538399	1.31127	1.10241	8.23509	2.98905	6.46606	3.84954	5.23897	8.50715
Phf11d	10.0874	0.0012769	0.239456	0.482887	0	0	0.0348039	0	9.21902	1.74539	1.62499	0	2.64411	0.811028
Dbh	0.106843	0.00129609	2.08053	0.100856	2.90479	2.1012	1.33752	1.77472	0	0	0	0.429243	0	0.19359
Trim6	7.827	0.00129796	1.49655	1.27597	0.319562	0.288947	0.191926	0.177492	24.3731	1.31249	9.92738	0.118055	6.13192	1.22459
Stk32a	6.65378	0.00129829	1.54481	1.44225	0.519235	0.375592	0.207899	0.0384526	1.69967	17.8189	8.67899	7.67279	0.624431	2.04166
Fbxo15	13.279	0.00139122	1.19925	0	0	0	0.108941	0	83.3639	14.1549	25.1329	0	38.3025	5.71191
Slc25a31	12.6727	0.00140722	0.202458	0	0	0	0	0	3.24774	0.167694	14.1432	0	0.454912	1.04082
Itgb8	6.73937	0.00141291	0.895939	0.908284	0	0.255715	0.0566177	0.117809	0.648025	5.16242	7.11404	1.98507	0.875273	3.93449
Kcnq3	11.713	0.00141291	0.0150745	0	0	0	0.0109551	0	0.0179125	0.274694	0	0.242587	0.483881	0.583506
Myo1d	11.002	0.00141291	0	0.0419959	0	0	0.0242147	0	0.950237	1.60073	0.133009	0.71494	0.0641731	0.0604575
Dock4	0.241327	0.00142536	2.77851	4.51215	7.90406	11.1368	2.85409	3.21401	0.222224	0.752386	0.746538	2.72292	0.960488	1.35731
Ptch2	6.03431	0.0014306	0.252411	0.590817	0.261791	0.355065	0.0524097	0	2.91362	1.25442	3.88641	1.16055	0.694475	0.697882
Sim1	12.4554	0.0014363	0.0249872	0	0	0	0	0.0167932	0	0.538114	0	0.670179	0.433119	2.41802
Setd3	0.427217	0.00145029	28.5911	61.9486	55.0682	31.6328	23.3979	22.3578	15.0995	23.4157	20.6605	14.5517	7.26411	11.8736
Six3	0.0812125	0.00151247	0.158219	0.847513	0.717929	0	0.402437	0.584838	0	0	0	0	0	0
Cyb5r3	0.410878	0.00154933	73.7763	112.253	69.4093	84.5568	36.7876	32.2693	22.6311	47.2426	24.5087	41.2687	12.42	16.8541
Gm21887	0.172484	0.00155679	815.397	1955.61	4921.56	2882.24	1212.16	1269.97	479.902	697.249	3.39883	315.904	214.09	97.8432
Lmo7	11.4235	0.00155679	0.0180248	0	0	0.0591626	0	0	1.54212	0.149298	0.0359763	0	0.532297	0.207132
Aard	9.93106	0.00160474	1.27843	1.81271	0.290048	0	0.464534	0.214798	26.3945	1.05891	0.318956	0.428606	44.2169	2.70624
Crtam	0.0794532	0.00162225	0.041983	0.687886	2.74321	0.689001	0.0610204	0.112862	0	0	0	0	0	0
Ddx43	6.2915	0.00162743	0.19521	0.246038	0.354313	0.320368	0.496527	0.327988	10.7862	2.58706	0.974065	1.04714	2.00516	1.41679
Klhl35	0.139333	0.00163086	4.94147	18.1565	34.9636	41.7854	6.93875	10.0756	0.199044	1.94243	0.167167	8.76076	0.107537	0.810488
Erbb3	11.9241	0.00165866	0	0	0.0649907	0	0.0780657	0	5.02069	0	3.07313	0	1.12639	0.498101
Dppa4	9.46596	0.00167798	3.22982	3.36282	0.254879	0	0.51026	0.566261	102.288	4.18731	8.40846	0	30.3812	3.56715
Psma8	12.5344	0.00172403	0	0	0	0	0	0	6.35011	1.68625	0.253959	0	2.53224	0.846512
Pkdcc	0.231657	0.00173543	6.98986	37.3417	31.8612	38.3248	6.58055	6.61946	2.92591	4.73698	8.08539	6.39116	0.866882	2.16182
Zbtb42	0.222305	0.00173543	2.901	3.81194	2.46466	7.69857	1.79424	0.871133	0.293375	0.2045	0.862369	0.827738	0.317004	0.93328
Ifitm1	8.95784	0.00175277	17.7215	8.43795	3.93129	0	2.86193	9.26342	223.213	12.7214	13.7553	1.05624	328.035	58.2357
Camk2b	3.04362	0.00176678	0.849856	0.654583	0.385628	1.70467	0.720549	0.428372	2.52464	2.81571	1.22507	3.67234	1.92474	2.88414
Hsph1	2.53005	0.00179328	7.91574	5.53021	6.99531	10.8987	4.05051	6.05715	11.2027	14.2427	25.4445	18.8452	16.2541	18.935
Irak2	4.15345	0.00179328	0.292948	0.615375	0.265855	0.801284	0.816093	0.393764	4.52531	2.02205	3.99548	0.916665	2.00607	2.03756
Gpat2	10.9878	0.00180377	0.245907	0.413247	0	0.269046	0	0.055089	27.7593	0.950519	2.12686	0.219848	2.68377	0
Triml2	10.4869	0.00181646	0.408314	0.294073	0	0	0	0.117607	16.0804	6.18428	0.116424	0	2.39663	0.740862
Dmc1	8.71403	0.00182185	0.884458	0.743166	0	0	0	0.858605	30.3614	7.00029	4.70751	0.790732	3.59613	0.891555
Cyp39a1	0.215108	0.00182735	4.44518	2.75683	5.12262	1.15796	1.33319	5.21623	0.754579	0.467543	0.140829	0.756975	0.951247	0.469422
Fgfr1op	2.19325	0.00185816	6.61078	7.11274	7.60897	5.64513	4.92141	4.37067	21.8418	17.1837	14.2674	9.22573	10.1098	9.26434
Cldn34c2	12.3239	0.00186903	0	0	0	0	0	0	1.45852	3.05002	3.06234	0	2.16699	15.7754
Mep1b	12.8566	0.00187105	0	0	0	0	0	0	11.5332	0	1.12848	0	3.14578	0.740908
Kit	5.19737	0.00188719	0.942787	0.73124	1.09691	0.39673	0.720285	0.714853	16.5457	1.32153	9.26393	1.49125	1.58298	1.27201
Rpl10l	12.7349	0.00190658	0	0	0	0	0	0	15.5133	5.93009	3.78257	0	7.02956	0
Taf7l	11.4152	0.00192403	0	0.120937	0	0	0	0	1.2542	0.635817	0.957578	0	3.44963	0.870507
Errfi1	3.04288	0.00197319	6.19423	3.71403	2.40135	2.36869	2.88447	3.11211	14.8637	8.86651	21.4856	6.61312	7.06523	8.94761
Ypel2	4.43937	0.00208325	1.99993	1.00826	1.12931	2.33399	0.581362	0.418163	7.12935	5.30088	17.2087	3.45679	1.74043	2.01598
Mafb	5.20582	0.00208771	0.704598	1.13025	1.86017	3.15367	0.465501	0.602687	0.608909	11.9906	2.30126	19.7569	6.25054	7.98064
C1ql1	0.158967	0.00213925	31.4421	97.321	264.903	215.044	24.9754	30.5667	2.60662	23.7417	4.08644	46.2837	1.40828	2.56503
Elmod1	10.9766	0.00216362	0	0.0612321	0	0.318923	0.0706125	0	0	1.77058	0	2.99696	1.87135	8.75625
9330020H09Rik	0.162804	0.00218951	15.7523	7.84034	21.1244	10.209	70.7272	93.8637	2.26522	2.99177	5.80746	1.07641	7.40741	9.40583
Nova1	4.85526	0.00220639	4.28515	3.22812	1.43038	3.55668	2.59511	2.0027	3.13122	5.63	6.73413	8.71893	17.7392	49.4809
Itga3	6.22514	0.00220831	0.264081	0.903426	0.75321	0.123827	0.219331	0.253545	15.421	0.93744	1.65656	3.33908	0.532828	0.752966
Zfp992	4.52526	0.00245453	3.78751	2.20783	7.81968	10.2561	5.33295	6.04551	96.7623	24.862	22.7733	6.22204	34.1326	10.566
Foxf1	0.189619	0.00258704	1.78397	2.3609	5.01885	0.585551	1.36129	1.07906	0.529959	0.29553	0	0.478477	0.171793	0.323692
Tdrp	4.7394	0.00266157	0.458817	0.346969	0.416384	0.150597	0.333435	0.740059	7.68728	2.43222	0.915767	1.23059	2.29752	1.24875
Zfp987	12.212	0.00266157	0.21265	0.357359	0	0	0	0	58.1176	3.875	11.1768	0	23.1171	0.64307
Man1a	0.158481	0.00266271	0.625232	0.36587	1.09429	0.0732925	1.49294	1.33564	0.132668	0	0.0445685	0.11978	0.114683	0.175569
Ust	4.88372	0.00266738	0.605359	0.704289	0.76067	0.45853	0.270727	0.125183	0.774661	0.694265	6.22715	1.74852	2.60084	3.06986
Cpsf4l	10.5843	0.0026874	0.383642	0.362649	0	0	0	0.128917	15.9554	0	0.19143	0.77172	11.822	0.522072
Smc1b	8.38079	0.00283324	0.213388	0.874082	0.290479	0	0.0775373	0	11.854	2.20934	0.425906	0.143081	5.03445	0.838889
Tmem2	0.341563	0.00284489	47.9166	76.723	82.9236	70.4189	79.9293	128.944	12.4011	30.6164	38.4358	31.8042	23.6055	30.5245
Gm42888	7.7612	0.00284991	0.246979	0	0.0896547	0	0.0717945	0	0.763038	0.818281	0.197181	1.5898	0.348825	2.27052
Metrn	8.23669	0.0028835	0.751098	2.65066	4.08979	1.47919	0	0	10.5315	48.5259	17.9896	57.2121	1.15726	0.999404
Nudt7	0.224482	0.00290363	4.06443	1.83644	1.60068	0.880984	2.87014	1.77811	0.501187	0.0635194	0.841843	0.411364	0.516938	0.185526
Noxred1	8.27211	0.0029529	0.586961	0	0	0	0.568748	0	6.74217	3.56528	3.12409	0.52476	6.02913	1.89335
Mical3	2.65951	0.00297878	0.563176	0.839945	0.766636	0.462126	0.354705	0.233405	2.28644	2.05248	0.655701	2.19021	0.668869	1.18648
RP24-323H7.5	0.197284	0.0029829	1.24457	1.04575	3.48253	3.91483	2.75108	4.56557	0.369721	0.257717	1.24204	0	0.499373	0.376368
Nudt4	2.28466	0.00299248	23.4205	31.4639	32.2775	19.1631	14.9233	17.86	71.847	64.9226	75.9449	31.3179	42.2634	34.1341
Timp4	0.0943707	0.00304062	1.9736	1.10554	0.33168	0.119961	0	0.319318	0	0	0	0	0.0234634	0.0221048
Gm42735	5.41352	0.00305247	0.261743	0.989684	4.03811	4.72514	2.66303	1.05546	2.02163	7.37119	38.1367	20.0075	11.5104	13.2186
Slit2	3.67248	0.00305247	3.80298	4.91061	5.7188	3.97549	2.24053	3.92773	1.42916	17.4406	14.1159	30.7361	11.794	23.8308
Fgd3	0.147891	0.00311557	0.286646	2.39349	4.74748	2.35214	1.43216	2.48033	0.0425765	0.296783	0	0.576608	0	0.520103
Lin28a	0.239773	0.00318878	13.3691	24.0521	14.1874	52.0204	6.46406	5.61561	8.58358	5.09023	2.36711	6.07256	1.55736	0.749894
Stox1	0.154901	0.00318878	1.40488	4.35291	4.8873	0.192134	1.40383	3.46199	0.904242	0.193941	0	0	0.338217	0.141615
Gabrg2	8.81719	0.00327186	0	0	0	0.239031	0.661544	0.244716	0.519209	1.86991	0.436057	3.02748	6.12454	13.0814
Vgll2	0.0910747	0.00327186	1.17499	2.46821	0.23696	3.85665	0.0948775	1.14064	0	0	0	0	0	0
Trps1	4.15117	0.00327594	0.418594	0.649335	0.292215	0.052844	0.187202	0.0757412	0.72697	2.93376	1.28536	2.28859	0.341082	0.769252
Ptprn2	0.160132	0.00330439	0.525891	0.378754	1.04541	2.46589	0.418577	0.488078	0.029757	0	0	0.402995	0.0643074	0.121168
Got1l1	7.376	0.00331571	0.23646	1.63915	1.50213	0	0.0859209	0	18.8255	11.9473	1.88783	1.58551	4.0987	1.28713
Hoxaas3	5.62344	0.00331571	1.49128	0.469892	0.135335	0	0.162563	0.851906	2.65805	6.79365	0.446472	7.3995	3.20721	5.45676
B3gnt7	8.54007	0.00334694	0.312422	0.984421	0	0	0.151364	0.20997	24.5637	1.55266	3.84536	0.418971	0.601711	0.157464
Dleu7	7.56204	0.0033556	1.13376	0	0	1.59486	0.23541	0	6.35114	4.56127	17.1334	2.17203	2.39154	1.46939
Pcdh19	6.28259	0.00337093	0.16469	0	0.373647	0	0.0448818	0.0415063	1.46772	0.23872	0.698508	1.21471	0.224673	1.65597
Fzd1	0.250492	0.00340015	7.69888	14.6846	8.75685	3.87472	6.97509	10.3139	0.731866	1.19036	1.12687	0.963624	1.71342	5.12203
Npc2	0.404414	0.00344567	238.337	293.567	221.33	159.146	242.863	264.997	58.3213	179.028	65.1323	100.103	92.5771	87.4566
Sdc4	5.98093	0.00344945	10.7411	4.58368	0.153508	6.66245	5.71612	5.45673	96.3782	30.8235	21.4385	1.81472	82.9107	32.175
Bin2	9.12681	0.00345241	0.0851442	0.321941	0	0	0.247506	0	12.242	3.24411	0.169942	0.685092	1.20255	0.154489
Fam169b	11.6189	0.00345241	0	0	0	0	0	0	3.31482	0	0.489486	0	0.76753	0.129785
Ass1	5.99226	0.00351515	2.40936	0.899763	1.45769	0.292897	1.49155	1.61926	44.2169	14.9304	7.30242	0.478675	8.0776	1.51119
Plekha7	4.37816	0.00354371	0.299812	0.377875	0.39301	0.546704	0.121045	0.201495	4.76987	0.910548	2.49334	0.491407	0.556038	0.533917
Crlf1	10.7322	0.00357896	0	0	0	0	0.0952237	0.088062	0	6.29484	0	11.9488	0.841199	1.74349
Gm42885	0.10516	0.00360975	0.255594	1.22415	1.76286	6.54368	0	0.446621	0	0	0.10203	0.27421	0	0.0309174
Gm8909	11.019	0.00360975	0	0	0	0	0	0.0937655	14.589	3.00458	0	0.374198	0.985249	0.168764
Grid2	11.1389	0.00360975	0	0	0	0	0	0	0	0.502556	0.0448521	0.090407	0.050493	0.299008
Morc1	10.7387	0.00360975	0.141256	0	0	0	0	0	5.7908	0.117001	0	0.37886	2.53915	0.555317
Lipo3	9.71563	0.00366245	0.12557	0	0	0	0.18251	0	4.3271	0	4.88725	0.168394	1.41074	0.72149
Gm37298	5.52348	0.00371886	0.167075	0.210577	0.101082	0	0.283308	0	0.926469	2.12192	0.778094	1.49369	0.607803	0.741026
Zfp951	5.09272	0.00376572	0.40988	0.459202	0	0.747413	0.430258	0.459114	8.33391	2.48967	0.999889	0.610741	2.36823	2.06584
Msh6	3.79599	0.00389432	10.6847	10.1479	6.34178	5.81731	3.27521	5.1389	63.12	30.3668	21.0226	4.07448	37.1903	10.9031
Zfp936	8.13457	0.00397628	0.460569	0	1.55247	0	0.0956309	0.0442193	18.3729	2.5069	1.57588	0.17647	7.01181	1.47238
Gm5868	6.2495	0.00400354	9.66405	0.58937	2.2633	0	2.83191	2.40941	0.926086	17.3004	57.244	22.9934	19.9134	41.6689
Insl6	0.217756	0.00403723	36.8152	31.0618	30.9253	13.9813	37.5892	46.4176	7.23079	5.04028	0.607277	0.816047	10.9384	9.20098
Esyt1	0.39211	0.00417368	9.90072	27.5725	22.0591	28.7997	11.9775	9.14425	5.8119	7.26766	3.60907	13.3568	4.71951	6.31081
Clcn5	2.26367	0.00421848	2.33247	1.54102	2.01433	1.29655	2.31022	1.63079	3.5986	6.60606	3.90456	5.24687	3.81598	4.18662
Cd1d1	5.23741	0.00422186	3.60422	0.845147	0	0	1.09644	0.788652	4.97996	10.5528	10.3724	2.92253	6.40346	8.9223
Actg2	0.0953507	0.00426841	0.691762	1.56938	2.00891	4.99523	0.100545	0.278948	0	0	0	0	0	0
Nr0b1	7.91854	0.00428913	1.54889	0.901007	0	0	0	0	19.1128	3.15798	1.42683	2.23691	5.66023	3.09861
Doc2b	0.218796	0.00430195	1.28429	4.54477	3.31722	6.64736	1.14871	2.12464	0.234781	0.327312	0.197181	2.25222	0.190268	0.507879
Cyyr1	0.215347	0.00432395	3.14863	1.28212	0.395644	2.46443	1.1089	0.911552	0.0863402	0.682088	0.0483418	0.324804	0.373177	0.11719
Tax1bp3	0.32263	0.00446447	62.556	28.4311	9.94139	21.0531	31.32	18.7446	8.39246	13.3715	4.45919	6.95865	6.89384	12.5971
Ampd3	7.61505	0.00451338	0.0765647	0	0.0694836	0	0.0834625	0	1.09175	0.253671	1.68099	0.410706	0.196614	0.208383
Apopt1	0.250225	0.00451338	33.964	21.9543	15.6592	13.6213	33.4524	26.1657	8.17547	3.3469	0.435947	4.54008	7.15128	8.48757
Crip1	0.240434	0.00451338	44.3112	28.3411	48.5301	19.2269	36.1845	23.494	11.5636	2.1912	7.16587	0.760212	12.4949	3.77143
Klhl23	4.53213	0.00451338	1.88078	0.441021	2.22285	0.430692	1.23967	0.82308	1.03947	6.08641	2.3571	6.45216	5.7002	15.9518
Lrrc7	9.58939	0.00451338	0.0219453	0	0	0	0.0318965	0	0	0.109062	1.09503	0.765169	0.0704427	0.464548
Synm	0.332173	0.00451338	2.68827	6.46844	4.53429	3.92163	1.38136	0.930729	0.742129	1.39448	0.867167	1.82075	0.383518	0.886857
Lefty1	8.73203	0.00451664	3.30842	2.7799	0	0	0	0.164703	87.3618	14.6151	4.64681	0.657294	12.0358	2.44564
Mest	0.198148	0.00453566	100.472	20.8531	2.18039	18.8189	4.84128	5.835	6.94266	4.07056	3.16061	5.56525	1.85793	1.71733
Tns1	6.16784	0.00453566	0.2691	0.118709	0.0244213	0	0.078225	0.0542563	0.879347	0.579523	2.90037	0.5774	0.0691034	0.187169
Pced1b	5.08096	0.00469978	4.41022	7.41137	4.26916	6.11192	10.1849	10.9997	78.3748	11.5271	52.4237	3.15429	104.066	24.6583
Osbpl3	5.09521	0.00476357	0.692498	0.451452	0.303391	0.0783785	0.13883	0.0962913	3.49011	0.751601	5.0521	0.704509	0.659196	0.418833
Il6st	2.47182	0.00476511	0.621072	1.05186	1.23294	1.40149	0.606501	0.430448	2.99812	2.82935	1.23961	2.81098	1.03418	2.54726
Pou3f4	4.5862	0.00476773	0.735706	0.741812	1.60239	0.24148	0.588124	0.890004	1.92327	9.50631	0.734208	13.418	2.07818	2.80328
Trappc6a	0.379966	0.00481221	51.3796	95.0005	101.129	73.4196	88.0766	64.506	25.6131	59.9619	9.7409	43.9957	19.7562	26.4015
Pak6	9.07347	0.00484446	0	0	0.150061	0	0.0300418	0	0.0982422	0.0684806	0.165017	0.99786	0.743083	2.07517
Phf11b	10.3817	0.00489771	0	0	0	0	0	0	4.97239	3.01395	0.726271	0	2.33603	0.660233
Rell1	3.95175	0.00489771	2.68151	4.36546	0.506982	3.11719	0.487182	0.412996	15.0024	6.8483	11.8192	7.34188	2.76156	5.03439
Hist3h2ba	0.247308	0.00499664	151.562	82.2469	113.984	138.186	341.652	254.887	17.5094	53.4697	8.40298	91.275	36.0373	61.7479
Ephx4	7.72682	0.00499974	0.261743	0	0	0.429558	0.190216	0	0.15551	1.9512	3.39574	2.10606	0.672142	4.0368
Epc2	2.36647	0.00508218	6.00795	5.89596	4.66151	2.70959	3.16629	4.50011	5.83113	14.0553	14.4629	15.3758	6.50687	11.6223
BC030500	9.86505	0.00515576	0.121772	0	0	0	0.442476	0.0818394	0	0.605176	0.243048	0.326603	14.0717	14.067
Camk2a	0.163651	0.00528969	0.230853	2.14584	4.13768	14.1126	0.650098	0.736961	0.51434	0.14341	0.691149	0.851356	0.16673	0.0523587
Csrp1	0.173673	0.00532155	40.4178	280.664	254.659	186.162	9.28402	15.6172	8.50616	31.3796	25.4982	27.4702	0.989828	1.5986
Gjb5	10.2526	0.00532885	0.125168	0	0.227184	0	0	0	16.3607	6.8426	0.249827	0	1.68748	0
Akap1	2.33434	0.00544034	4.07276	7.05043	8.01562	6.44239	4.31487	3.75951	20.1161	9.59193	19.0981	17.8988	6.30037	8.9924
Chst1	0.194407	0.00544034	2.73287	4.55882	15.4643	16.3572	2.80384	1.40452	0.286534	3.32884	0.16043	1.2935	0.25801	1.26397
Fgf18	0.246452	0.00544034	7.25913	14.1813	9.88166	41.6964	12.5291	15.3678	1.9408	5.71204	6.51992	7.78785	0.932051	1.09761
Plxna4os2	0.0943864	0.00544034	0.632333	0.132829	4.01696	6.91832	0.382945	0	0	0	0	0	0	0
Scyl2	0.485811	0.00544034	4.99129	4.57031	3.87151	4.76083	3.96834	3.87058	1.9263	1.6961	2.00097	3.66142	1.61586	1.97383
Manba	6.78645	0.00548221	0.556228	0.389475	0.392611	0.202855	0.202113	0.020768	13.8432	0.921437	1.48025	0	1.94416	0.803657
3632451O06Rik	0.287715	0.00555374	16.2899	13.4899	13.0221	16.4072	34.4465	24.5045	3.21448	1.65615	6.22099	8.67509	5.73862	7.43373
Gch1	0.218682	0.00555374	9.93625	8.12064	9.01729	1.52876	10.7186	7.40825	1.5681	0.128595	4.4932	1.04101	0.74753	0.845098
Lrrc36	0.137246	0.00560065	0.591567	0.319541	2.14742	6.65722	1.16689	0.738353	0	0	0.168675	0	0.217016	0.255563
Pacs2	0.292297	0.00562333	17.2175	33.2938	48.5163	54.5772	10.3413	9.29935	6.35254	7.16309	4.55059	20.7699	1.91793	5.80105
Rbm44	9.94645	0.00562333	0	0	0	0	0.0720533	0	4.43765	0.164246	0.0659638	0	0.95477	0.199886
Syde2	4.91922	0.00565705	0.337112	0.991405	0.74784	0	0.163326	0.4783	5.11851	0.806656	4.6352	0.401851	2.90966	2.0389
Cnrip1	4.8725	0.00567951	1.23771	0.5426	0.0976728	0	0.117323	0.253165	0.767335	1.60463	4.2963	2.59798	1.93465	2.37594
Ggta1	7.04925	0.00567955	0.0457453	0.115313	0.498175	0.150149	0.0664888	0	3.75068	3.5617	0.0913044	0.122693	1.32155	0.85769
Rprm	0.195369	0.00575262	26.1154	26.2205	41.2408	138.505	21.981	17.6505	1.5779	12.7098	0.294488	22.9522	2.08387	4.55108
Eng	8.89848	0.00581291	0.0532151	0.201213	0.096587	0.174667	0	0.0357643	7.84098	3.79067	2.12427	0	0.170817	0
Hoxb9	10.0309	0.00581291	0	0	0	0	0	0	0.696111	3.46593	0.167037	1.34676	0.107454	0.151848
Sema5b	4.5131	0.00584364	0.760645	1.8407	0.276119	0.699063	0.17689	0.24538	0.686925	9.07251	4.3724	3.75382	0.566455	3.03632
Pias2	2.42088	0.0058516	11.9741	9.14506	8.85166	4.03435	5.10012	6.1022	35.0528	15.8294	24.0577	14.1436	10.3853	15.0358
Abcc8	7.24671	0.00596697	0.505919	0.0671207	0.0483293	0	0	0	0.284763	0.838095	2.81675	2.42817	0.307698	1.19174
Fut9	6.67895	0.00597131	0.0779133	0.3928	0	0	0.0566218	0.0209453	2.64784	0.0516279	0.49763	0.334353	0.690265	1.24405
Cxcl14	8.76733	0.00597132	0.118165	0.297864	0	0	0	0.15883	7.30139	1.1745	7.07546	0	0.455161	0.214404
Shc1	0.302941	0.0059836	20.0723	24.3848	16.8999	20.792	9.2348	8.54025	11.5629	2.78149	7.15953	2.66108	2.20485	1.06167
Zfp65	2.38804	0.0059836	1.3581	2.17255	1.42211	0.857241	0.835124	0.702105	3.66204	3.54775	3.75322	2.94204	1.64315	2.65374
Pycard	6.5486	0.0059992	0.396817	1.07172	0.205781	0.744266	0.0411968	0.114295	11.7881	7.51268	1.2446	0.152042	3.63929	0.205715
Chd1l	4.83615	0.00601402	1.59974	0.756101	0.635157	0.164087	0.544956	0.369578	13.9598	5.46583	1.69626	0.670412	3.04893	1.02802
Cthrc1	0.226755	0.00615874	89.6591	42.9269	24.5686	2.86643	44.6373	44.5082	8.47468	1.92893	7.26271	4.68455	10.0917	12.7645
Tril	0.1632	0.00615874	2.16901	3.64502	1.60389	0.263678	2.74389	1.97063	0	0.0665397	0	0.215462	0.206292	0.753098
Ncf2	7.84633	0.00617643	0.0254087	0.160122	0	0	0	0	0.875576	0.210458	1.16642	0.272593	0.260992	0.0768376
Bcl11a	6.88217	0.0064107	0.261604	0.123645	0	0	0.166351	0.0879083	0.0777139	0.433369	0.0652679	2.93814	1.35407	3.00622
Blnk	10.2581	0.00656298	0	0	0	0	0	0	0.598161	0	0.861197	0	1.73126	0.195722
Eif4e3	0.332657	0.00656298	16.5308	5.07382	7.77305	11.2454	5.97558	3.45385	1.42488	2.6959	4.61579	3.67562	1.53965	1.70952
Nhlrc1	9.69645	0.0065966	0	0	0	0	0	0	0.669786	1.24501	0	1.00787	1.02529	0.909103
Erich1	0.446557	0.00662571	26.1478	25.4428	45.0001	26.6812	26.4851	28.7727	14.4889	16.8326	7.03067	21.0756	11.9158	9.8329
Tcea3	7.07841	0.00664751	0.769339	1.93931	2.51347	0	0	0	17.5522	6.88215	9.52037	1.23806	16.4964	1.2098
Slc6a1	5.63853	0.00667949	0.177693	0.319943	0	0	0.202926	0.0170603	0.361966	0.546674	0.506661	1.42976	0.619272	2.34902
Yap1	4.75582	0.00674509	0.651573	1.31983	0.886969	0.611043	0.152202	0.0938364	10.5076	1.81182	5.38776	1.12344	1.21008	0.562972
Atp6v1b2	0.506546	0.00682149	62.046	56.7572	67.4365	61.7088	38.2148	35.559	24.8974	25.427	14.9126	41.9299	19.6556	33.032
Nodal	8.13135	0.00694303	0.61694	1.55515	1.11976	0	0	0	38.9759	5.62106	8.20911	0	3.16853	1.36816
Mybpc1	0.159416	0.0070094	2.1413	3.11866	17.4462	3.2799	0.864523	1.2792	0	1.18241	0	0.638128	0.0916455	0.892172
Acss2	0.379084	0.00701748	4.47235	2.75163	3.19312	5.77441	6.99328	4.47299	1.81343	2.00143	1.94606	2.89932	0.802843	1.78193
Dram2	0.425998	0.00701846	31.6989	26.8035	22.1606	28.0337	31.4095	34.171	9.05908	11.395	16.2462	10.4544	11.3343	15.3583
Mfap4	0.215181	0.00703553	42.5898	47.1811	62.4517	57.7561	7.33054	13.0312	5.32716	17.0814	9.17172	8.71752	0.359764	0.61008
Dnah9	9.08514	0.00714288	0	0	0.0245147	0	0	0	0	0.380368	0.188706	0.0724511	0.0953806	0.212392
D13Ertd608e	10.1956	0.00715783	0	0	0	0	0	0	2.8284	12.3222	31.4744	0	0.76405	0
Cblb	0.323718	0.00718184	22.0423	35.7682	16.3863	20.128	8.24457	8.42588	3.19811	2.53967	13.2596	4.56873	2.58083	4.71856
Cited2	0.341095	0.00718184	47.0809	93.1532	36.1227	111.655	12.6156	20.4463	19.0649	16.1215	14.1743	24.6906	6.47282	18.082
Igsf23	9.81571	0.00718184	0	0	0	0	0	0	2.036	0.15769	2.65989	0	1.03888	0.345433
Kcnc1	0.240356	0.00718184	1.73097	6.63113	8.76387	9.34464	1.95312	2.51035	0.189447	2.22608	0.227296	2.19913	0.307058	1.29487
Lhx6	7.23578	0.00718184	0.134494	0	0	0	0.0977406	0.0602597	1.70469	0.297067	1.70012	0	0.546841	0.75921
Celf2	2.73739	0.00720772	0.973711	1.74121	1.10268	0.819486	1.45153	1.31999	1.49326	3.41907	3.05638	4.01781	3.62242	5.98478
Glrx5	0.419071	0.00720772	286.525	186.549	149.667	144.452	226.069	181.201	76.791	110.509	35.1359	111.203	78.5148	85.8766
Fam213b	0.395353	0.00728106	45.9356	47.3214	67.0041	70.2233	55.4853	54.9775	11.9635	33.0097	20.5138	32.0666	25.4502	10.5294
Osbpl6	3.06627	0.00728106	0.385319	0.539607	1.28217	0.562101	0.91785	0.733725	1.22096	2.76602	1.75177	2.87072	2.00644	4.49262
Tppp3	0.25772	0.00734765	159.696	161.609	118.268	153.807	190.263	115.709	2.77024	70.2891	8.60835	77.2224	19.4568	42.3006
Trmt61a	0.286543	0.00737739	3.80717	12.0519	24.9086	9.88072	4.05364	5.83142	2.41977	4.84016	1.0603	5.46178	1.36417	1.01744
Eml5	0.321007	0.00742234	11.4763	22.3396	37.5709	32.6461	17.9468	23.7243	7.7781	4.68245	18.6217	4.10407	2.76968	5.84847
Galnt14	5.95567	0.00742234	0.281957	0	0.804193	3.0408	0.497628	0.324848	0.622216	3.00268	12.0592	21.0665	2.66346	4.06839
Chst7	0.130964	0.00755199	1.85534	1.10767	0	0.96154	2.83858	1.83757	0	0	0	0.261904	0.0626895	0.236239
Tanc1	4.50682	0.00759815	0.221772	0.726742	0.161009	0.048528	0.0752117	0.089428	2.5474	0.53883	2.15419	0.317233	0.673906	0.536524
Pik3ip1	0.332238	0.00765477	3.88271	16.2699	16.8401	12.9097	7.8054	8.47226	2.09713	3.67544	2.01289	2.29914	2.33078	7.13645
Adcyap1	0.154303	0.00769423	5.05523	4.68109	5.9921	0.338627	5.84805	4.22951	0.980728	1.87997	0	0	0	0.124795
Gm14399	0.196849	0.00769423	1.51404	0.636087	1.52669	2.76085	7.64095	1.35673	0.699645	0.696705	0.671538	0.2256	0.269998	0.203492
Caps2	9.91881	0.00774595	0	0	0	0	0	0	0.972417	0	4.52317	0	0.727433	0.38073
Hsf2bp	8.72928	0.00774595	0.941942	0	0	0	0.0526565	0.146089	21.5246	1.80046	0.144619	0	7.34958	0.613523
Tesk2	5.48166	0.00779742	0.655523	0.381325	0	0	0.183225	0.203334	3.83476	1.75419	3.82448	0.405731	1.42437	0.335474
Cnnm2	3.58058	0.00782546	0.423806	1.984	1.42855	0.198722	0.703981	0.610346	4.74818	2.90858	7.00878	4.70913	1.32152	1.57456
Ptgr2	0.417134	0.00786663	9.0831	8.4716	7.64955	6.32042	8.71324	6.22657	4.8785	6.98176	2.46557	2.63106	1.63274	1.86782
Gm14139	6.22129	0.0079453	0.997291	0.62848	0.226264	0	0.271784	0.167562	5.92523	6.40186	0.99526	0.334353	7.2828	0.452382
Zfp518a	2.34844	0.00796568	2.80291	3.13578	2.91523	3.51459	2.15139	1.77793	11.4513	8.34742	6.41157	2.53404	4.87261	5.56191
Ntf3	9.17369	0.00802328	0.754077	0.158403	0	0	0	0	0	3.53937	0	3.03375	6.45476	18.6231
Gba	0.412576	0.00803886	25.843	29.7073	38.9609	27.0774	15.4774	12.9555	4.0011	18.6863	11.9291	11.2888	4.91781	9.06248
Hip1	0.452161	0.00803886	5.8337	11.3537	9.04986	7.69188	3.36987	3.79779	4.0091	2.61561	2.78651	4.90346	1.15235	2.61356
Dhrs4	0.33998	0.00809223	26.9656	16.9934	21.3776	15.7688	5.0681	4.68693	3.68302	10.0124	2.78386	5.40352	2.78576	3.56177
Matn2	0.151373	0.00821187	1.14231	0.454653	0.872976	0.789341	3.1895	2.94962	0.500081	0.0995959	0	0	0	0.363622
Pik3cb	3.18249	0.00826512	0.359374	0.717164	0.978412	0	0.261167	0.322033	2.38426	1.09144	1.91276	1.44581	0.922851	1.39469
Zscan10	8.45094	0.00839373	0.678828	0.190128	0	0	0.109627	0	18.0147	0.124948	5.11848	0	1.21055	0.501801
Galnt9	0.280055	0.00843467	9.81764	31.0702	15.2179	22.3453	11.926	13.0518	0.936683	5.3421	1.00122	12.301	1.88623	5.50443
Maf	0.28719	0.00849333	4.05161	4.51352	5.7407	5.14782	1.84263	2.24864	0.155303	0.519625	0.417379	1.40216	1.12433	1.81809
Kcnn3	0.127853	0.00860747	0.103059	0.38968	1.0101	0.33827	0.0449377	0.0554106	0.0734772	0	0	0	0	0.0124664
Cox8b	0.129846	0.00863413	4.18862	2.26253	8.68854	23.5684	3.9137	12.0645	0	0	3.58294	0	0	0
Zic3	6.11617	0.00863413	0.464356	1.46316	0.42141	0	0.202476	0.530536	14.8428	1.23079	4.1707	0	5.84295	1.62892
Fxyd1	0.172703	0.00864825	1.08397	0.621005	4.2926	1.29378	3.07939	6.02673	0	0.163244	0.196685	0.528601	0.695894	0.357601
Zap70	9.54916	0.00870719	0	0	0	0	0	0	3.93537	0.95415	0	0.193102	0.554652	0.130634
Epha3	4.32094	0.00886321	0.951647	0.479773	0.483635	0.249886	0.912896	0.358161	0.542789	1.76566	6.45802	3.47126	0.708694	6.10104
Ttyh1	5.51209	0.0088963	0.337694	2.08554	1.28714	0.443363	0.147247	0.726253	0.120381	5.20258	2.02204	5.07205	2.05955	21.1799
Glt1d1	6.78695	0.00891421	0.295224	0.248062	0	0	0.178789	0.066137	7.48382	1.30417	0	0.923784	0.758117	0.565425
Hist1h1a	7.08461	0.00891421	3.01983	1.69161	0	1.10133	0	0	41.0668	8.33767	16.7427	2.69982	4.3082	1.01469
Gm33366	9.34187	0.00897572	0.0562882	0	0	0	0	0	0	1.95816	0	1.81164	0.180681	2.14476
Cldn34c3	9.38044	0.00913358	0	0	0	0	0	0	0.729259	2.03335	3.06234	0	1.57599	11.1355
Gem	0.163664	0.00918192	2.4572	5.16166	7.0615	0.672103	0.14881	0.688089	0.364976	0	0.20435	0.549203	0.0657287	0.371538
Gpc1	0.192019	0.00920014	8.01699	8.42034	2.50097	6.98966	1.51723	1.31893	0.198465	1.38342	0	2.12783	0.0268062	0.580844
Tnfaip1	0.510879	0.00930449	28.4295	38.7759	34.2279	36.2783	25.2977	16.9241	11.0349	23.1232	9.89311	20.9345	9.18053	17.5047
Arhgap9	9.46516	0.00935191	0	0.0716935	0	0	0	0	6.5564	0.942308	0.113534	0	0.985982	0
Atp10d	0.174915	0.00935191	1.18028	0.7265	1.29531	0.0900933	3.29133	3.24671	0.358776	0	0.054785	0.147238	0.352429	0.332023
Ano6	2.7579	0.00943834	5.23259	4.86203	2.63429	3.38483	2.58137	1.12944	8.12387	14.1729	5.48875	22.127	3.01597	7.29971
Sycp1	9.56679	0.00943834	0	0	0	0	0	0	3.67111	2.70951	0.241818	0	0.777802	0
Adamts1	0.335122	0.00944738	1.2595	1.94589	0.663685	1.33356	0.915312	1.33797	0.337946	0.605747	0.486555	0.326911	0.339082	0.294876
Fam178b	8.26813	0.00944738	0.270113	0	0.612828	0	0	0	15.968	3.69157	0.269563	0.181116	0.693633	0.245052
Gm21762	9.60282	0.00944738	0	0	0	0	0	0	3.92936	17.9991	43.3724	0	1.2131	0
Myo7a	8.06972	0.00944738	0.201181	0	0	0	0	0	1.25505	1.49973	0	0.607034	0.710355	0.410661
Tnnt1	5.66512	0.00944738	0.293214	0.123187	0	0	0.568232	0.788243	3.71644	5.66689	0.195078	6.55355	2.6981	1.71429
Sdk2	0.268735	0.00950489	2.29772	4.28255	8.77054	6.99328	1.87222	2.77962	0.512966	1.22265	2.69606	1.23254	0.0983402	0.631679
Pdzrn3	0.312211	0.0095177	1.27658	2.39474	4.90347	2.4361	0.776698	2.29452	0.776094	0.393442	1.3036	0.398126	0.324005	0.718224
Tcf15	5.38996	0.009623	1.75849	1.93931	0.797927	5.05038	0.319485	0.590914	25.8582	30.5873	10.5294	8.84328	1.41115	0.531779
Sox1	0.320354	0.00983167	4.59183	8.82161	3.6412	8.19432	9.00668	8.77872	1.0065	4.1357	4.00411	2.15226	0.658266	2.23794
Alad	0.409991	0.00990747	46.5139	26.5554	71.8859	36.6564	23.9298	25.3799	18.0588	26.7019	12.8687	18.5279	11.6784	5.36185
Avpi1	4.88269	0.00993153	12.5484	3.51461	10.1226	0	8.48601	1.75697	93.6072	66.4045	24.6979	9.81633	40.7271	5.37587
Shisa6	0.161532	0.00996936	0.896477	0.21869	0.262441	4.74596	4.56046	2.79869	0	0.143718	0.0577195	0.310249	0.185653	0.752087
Vamp3	0.468205	0.00998727	48.0191	43.9818	17.7289	27.9003	31.6997	27.712	18.9607	18.8987	11.6083	12.9991	11.2492	18.3095
Gm29994	9.2371	0.0100705	0	0	0	0	0	0	2.36016	0	6.84752	2.90576	0.231841	0.546043
Ptpn4	2.42374	0.0100857	3.04446	2.78194	3.72991	1.87365	1.70086	2.45531	4.22811	6.55642	12.3429	5.30758	3.1272	7.74511
B020031M17Rik	9.54897	0.0101992	0	0	0	0	0	0	14.1129	40.5075	52.9887	0	2.24259	0.704248
Fthl17d	9.35739	0.0102624	0	0	0	0	0	0	5.68158	2.91818	11.5525	0	3.55426	0
Pctp	0.356001	0.0104223	4.50923	5.18479	10.4818	8.82842	2.5296	2.71152	3.38411	1.17946	2.05266	2.33396	1.06653	1.14831
Stat4	8.99656	0.0106243	0	0.0701197	0	0	0	0	2.64432	0	1.66562	0	0.678608	0.235538
Agmo	9.37573	0.0106345	0	0	0	0	0	0	0	0	0.0684093	0.643489	1.2102	1.80348
Bmp4	7.55681	0.0106569	0.193718	0	0.527407	0	0	0	0.575472	3.69047	5.79972	0.779354	0.87055	0.117164
Klf9	5.78732	0.0106569	0.594157	1.41451	1.79735	0	0.335837	0.133105	23.2201	6.78052	2.63532	0.531193	3.00914	0.399283
Ttc39b	5.0069	0.0106569	0.54915	0.585653	0	0	0.445131	0.269703	6.45007	2.16931	0.337251	1.64282	1.78985	1.23911
Slitrk1	8.06035	0.0107205	0	0	0	0	0.257904	0.0340725	0.361455	0.50391	0	2.31159	0.748586	5.51929
Aldh1a3	0.211659	0.0107268	1.53968	1.1761	3.47203	4.74737	14.0374	9.5638	1.71866	0.386455	1.48998	0.750827	1.73728	0.310406
Slf1	2.44411	0.0107268	2.63728	2.90847	1.19669	3.48657	1.33096	2.04323	8.70498	4.97566	8.11507	3.24199	4.09165	4.89597
Prex1	0.297251	0.0107303	4.82616	17.3227	16.7956	23.7613	4.36126	4.16017	2.0695	7.09116	2.34535	6.13442	0.767846	1.2691
Ripk4	7.42397	0.0107303	0.108988	0	0	0.536594	0	0	3.82045	0.0902738	1.95779	0.292315	1.32941	0.461422
Gm37460	9.0385	0.0108637	0	0	0	0	0	0	0.569075	0.158671	0	2.05518	0.614909	2.37515
Pcnx2	8.89858	0.0109273	0	0	0	0	0	0	0.213888	0.0745461	0	0.301734	0.173336	0.367424
Gm15513	6.59229	0.0109435	0.549177	0	0	0.450639	0.299327	0.0922715	3.26284	8.41525	1.91821	5.15529	0.528846	0.0830375
Fgfr3	3.88546	0.0110222	1.44452	3.56543	1.58404	0.889002	0.218703	0.647215	1.75224	7.42819	10.7518	5.40793	0.830763	9.00971
Nwd2	6.78717	0.0111129	0.165259	0.312432	0.0374937	0	0.270221	0.166598	0	0.0684411	1.07199	2.16079	2.69213	5.90959
En1	0.218327	0.011214	1.14932	2.17285	1.34103	2.15565	5.25008	3.80694	1.46324	0.135995	0.163854	0.880733	0.368922	0.248258
Apobec3	7.27385	0.0112672	0.460364	0.312432	0.0642749	0	0.154412	0	10.3516	0.938621	1.06021	0	2.68265	0.10709
Myo1b	0.361378	0.0114848	21.1982	44.0262	60.3939	27.4514	20.845	32.5044	5.645	9.88684	27.37	12.2062	7.45799	6.71228
Sox2	3.74906	0.011654	11.6242	39.201	10.264	10.3119	1.14157	4.57477	132.154	40.5948	44.9391	21.3465	23.6651	42.373
Fam136b-ps	0.119735	0.01179	16.014	0.651087	0.937612	0	8.63453	9.72103	0.613837	0	0	0	0.331638	0
Pbx3	3.3948	0.01179	7.51078	7.73311	2.56005	2.19905	4.0745	2.60683	3.18444	9.93041	8.72714	40.2891	16.1859	20.5804
Pramef6	8.83698	0.0118171	0	0	0	0	0	0	0.2453	2.73581	1.85413	0	0.33132	0.811556
Zfyve9	2.17382	0.0118751	1.40075	1.30308	1.51333	3.17457	1.40576	1.50176	4.08189	4.19891	2.79579	4.38308	3.19023	4.19561
Msn	0.430416	0.0119177	20.3941	23.5586	27.5611	16.204	8.70947	8.26038	5.17847	6.31697	13.0474	7.03139	3.34422	6.81597
Ech1	0.397834	0.0119763	60.3614	66.5682	50.8416	17.0262	70.4602	56.8574	16.0261	30.9355	19.5775	30.1023	19.2545	15.3445
F11r	7.10755	0.0119763	0.970701	0	1.76185	0	0	0	20.2815	8.17423	5.48944	3.25438	1.6618	0.44032
Crisp1	8.91921	0.0121115	0.152129	0	0	0	0	0	11.2077	0.504028	0	0	4.39491	0.460049
Fam89a	0.260697	0.0121115	22.3787	11.1605	1.46108	26.9504	7.37109	6.2757	2.487	7.20105	0.964019	3.88629	1.44701	1.75273
Larp6	8.01761	0.0121115	0	0	0	0	0.0641589	0.0593336	2.20302	3.07127	0	0.473575	0.170033	0.64075
Ppp2r2c	5.98302	0.0121292	0.145223	0	0	0	0.633227	0.943471	1.95573	2.16517	9.17876	1.68784	2.51725	3.86466
Kat6b	2.64407	0.0122242	1.35706	1.35542	3.2764	2.39522	0.632667	0.765772	9.43192	3.58422	4.67617	3.63976	2.30954	2.8185
Setx	1.93395	0.0122242	2.72581	5.82134	3.367	3.47934	1.78833	2.07365	9.08716	8.52933	5.59165	5.68623	3.6943	4.87713
Pdlim1	4.51166	0.012227	2.3753	2.52921	0.297326	0	0.654763	0.522948	13.5285	5.76662	9.89054	1.75745	3.3916	1.38707
Slc25a11	0.49416	0.0123153	95.3109	64.8022	48.873	63.3679	48.072	34.9643	24.8726	39.7251	15.2106	40.3343	25.245	27.0405
Rtn4r	6.58091	0.0123184	0.111153	0	0.605239	0.729672	0.323112	0	3.03783	11.6005	0.443707	6.55869	0.142717	0.941178
Sp2	3.85576	0.0123184	1.76673	2.46532	0.572619	3.10656	2.06346	2.28992	16.4948	4.70368	24.6839	1.86156	5.14447	4.23601
Gm16036	0.114375	0.0125019	0.581155	1.95326	4.21925	3.81503	0	1.30192	0	0	0	0	0	0
Bhlhe40	5.86035	0.0125139	0.8699	0.461642	0	1.20221	0.399272	0.0615405	14.9611	0.985989	8.40715	0.245595	0.911177	1.41224
Fibcd1	0.140761	0.0125701	0.136023	0	0.822951	2.23233	2.27358	1.55409	0	0	0.0904972	0.121608	0.0291082	0.246806
Cpne5	4.18543	0.0127157	0.0718169	0.565726	0.0977623	0.766101	0.274004	0.0844656	1.45074	1.84404	0.143341	2.93744	1.57911	1.05332
St18	0.325505	0.0127406	39.7571	46.4126	28.7915	51.4101	30.6605	47.6383	3.80154	15.2369	25.3422	25.6525	3.38031	5.92575
Slc35d1	2.84102	0.0128073	0.505194	0.573061	1.10033	1.57528	0.513994	0.32255	2.70137	2.67806	3.73083	2.37121	1.26488	0.779149
Fech	0.427741	0.0128618	18.1183	10.8564	16.9817	23.1541	8.52622	8.58363	7.32351	4.30535	3.40879	4.77982	5.38681	8.30848
Nebl	0.146365	0.0128618	0.282789	0.338599	1.05221	0.510507	1.73657	2.41369	0	0	0	0	0.217856	0.213794
Gm45170	0.13028	0.0128896	0.515655	0.16248	0.467964	8.46263	0.936851	0.866391	0	0	0	0	0.165521	0.155938
Meis1	3.03536	0.0129025	7.71092	6.98608	6.79359	6.31057	1.41208	2.24062	3.20813	11.6895	20.2484	24.5214	10.4783	24.8894
Prickle1	0.369717	0.0130433	14.4271	24.1822	33.2044	34.0101	21.9779	32.8199	3.41686	6.981	16.2284	11.4355	6.58842	12.5638
Stx3	3.43449	0.0130704	1.54649	0.522945	1.02692	1.60947	0.849761	0.5577	10.3535	2.68686	4.21596	0.809331	3.26905	1.89349
Dhx16	2.99505	0.0130789	7.83996	14.3909	8.59516	5.52655	4.12974	3.14726	42.9535	14.0335	14.8078	11.2899	34.4888	8.81514
Nrxn3	6.65795	0.0130789	0.102538	0.129236	0	0	0.0869365	0.172282	0.731053	0.0283104	0	2.06261	1.61278	2.21191
Magi2	4.99473	0.0133626	0.132878	0.119626	0.34454	0.0623064	0.455241	0.255153	0.24812	0.345909	0.265216	2.44383	1.9986	4.43165
Gm13147	6.36921	0.0134995	1.51915	0.957346	0	0.498627	0.993604	0.408389	30.146	2.76825	1.81926	0	13.7513	1.01068
Prdm14	8.01956	0.0136019	0.0840151	0	0	0	0.183168	0.0564641	9.08474	0.556712	0	0	2.2114	0.457322
Isl1	0.304367	0.0137724	209.103	271.298	141.422	219.135	285.614	368.865	7.62932	104.108	122.937	105.22	55.5059	50.4163
Ift52	0.546756	0.0139612	14.6839	18.9917	14.3724	12.6169	8.32463	12.6587	10.871	7.38666	6.44468	7.21686	5.23165	7.06761
Ell3	6.60511	0.0141146	0.0983629	0	0.357063	0	0.214449	0	0.818169	1.95535	0	1.84673	1.38925	2.85558
Lzts1	0.318119	0.0141146	32.7144	26.2642	26.3837	15.904	28.5616	17.1975	1.46763	6.50539	18.2676	10.8723	3.07002	4.04151
Smad3	2.48806	0.0143574	1.47704	1.91062	0.846592	1.27581	0.480208	0.60083	2.21699	2.64001	3.64629	2.29353	1.52217	3.80843
Wdfy1	0.525137	0.0144615	9.29657	9.29003	16.5722	8.93624	6.22524	5.66778	5.20778	5.22518	5.89793	5.69925	2.53651	4.43791
Nmi	8.38163	0.0146443	0	0	0	0	0	0.0723508	3.07011	3.74508	0	0	1.38224	0.455773
Dll1	4.47182	0.0146654	3.62514	5.46997	2.50215	4.86004	0.89053	2.02457	3.88293	15.5631	71.336	5.20382	2.4584	4.87916
Gls2	5.90274	0.0146654	0.558069	0.0781529	0	0.814108	0.540752	0.208368	15.2521	0.410883	4.08418	0.33262	1.87098	0.637553
Fat4	4.33784	0.0149646	0.401589	0.268893	0.182224	0	0.127682	0.556661	0.25351	1.30974	0.526012	1.91858	2.16725	2.41369
Map3k1	3.41235	0.0150324	3.15298	4.70309	2.52011	3.22812	2.85894	2.17734	5.91202	3.546	15.3575	3.25849	24.3828	9.2549
Irx3	4.22167	0.0150854	0.545946	0.786396	4.10519	0.767979	1.53034	0.366914	5.46786	13.3077	4.51434	20.2907	1.15161	1.83966
Fxn	0.349271	0.0151633	28.75	18.5146	9.52227	21.6972	38.3554	28.5599	10.7226	6.95279	5.65451	6.47273	11.7209	7.74227
Nelfa	2.97515	0.0154648	6.49464	7.77296	5.05199	3.04532	2.02279	2.6776	19.5204	9.58356	33.5509	12.4423	3.29353	7.12991
4930447C04Rik	5.71036	0.0155938	0.612281	0.136183	0	0.591082	0.209394	0.822992	12.7536	0.656307	5.17582	0.193199	3.79202	0.479233
Cdo1	3.61156	0.0155938	1.97112	2.83925	0.51109	0.924252	2.1487	3.31182	6.85933	2.09913	12.0836	9.81816	6.50791	14.9871
Fanci	5.47621	0.0156628	0.447693	0.658304	0.812575	0	0.0271125	0.0250734	6.42807	2.22492	4.76567	0.40025	0.766432	0.338464
C130023A14Rik	5.64527	0.0157167	1.39563	0	0	0	0.557832	0.703469	0.66335	10.4039	7.1032	7.48638	1.74714	1.43496
Eya4	6.34996	0.0157717	0.0686107	0.144125	0.0415102	0	0.0166204	0.0307408	0.244583	1.21237	1.82589	0.18402	0	0.207484
Esrp1	7.3873	0.0157809	0.0341657	0	0.310059	0.112142	0	0	5.8461	0.113197	0.545538	0	0.701884	0.640581
Calcoco2	8.47702	0.0157873	0.53156	1.00495	0	0	0	0	46.8989	6.16401	0.795717	0	26.0206	3.61682
Tle6	6.80353	0.0158913	0.0697587	0.351688	0.126614	1.60277	0.202782	0	22.6295	5.3158	2.5062	0	1.52266	0.210955
Echdc2	4.0418	0.0159974	3.1083	1.54331	1.53863	1.54581	0.342256	0.379818	14.5501	5.92933	13.3479	2.77891	1.81408	1.2533
Iffo2	2.35239	0.0159974	0.623788	1.61609	1.13219	1.02372	0.931832	0.582263	1.85307	3.38711	2.35173	4.08969	1.0679	2.26365
Mmd2	0.171895	0.0159974	6.30523	11.2408	1.05407	6.53544	4.94393	5.15756	0	3.77949	0	0.111258	0.159784	0.301065
Gm21860	0.136547	0.0160739	34.8568	49.2045	236.615	242.549	4.55965	0	18.2244	0	0	11.2187	0.447551	0.421637
Efhc2	8.44735	0.0160872	0	0	0	0	0	0	1.90424	1.53695	0.168345	0	1.57028	0.0510125
Mical1	0.315875	0.0161065	4.02545	12.6166	27.1562	14.265	4.11627	4.2137	6.64582	1.65237	2.70187	3.63071	2.40132	1.07728
Myo1f	8.20157	0.0161985	0.0876739	0	0	0	0	0	3.1254	0.290478	0	0	0.759852	0.450725
Myt1l	4.20816	0.0161985	0.291973	0.154946	0.362591	0.0504389	0.982751	0.165244	0.365202	1.90925	1.19619	2.55537	1.46008	4.27533
Hoxb7	7.23308	0.0162002	4.88311	0	0	0.457936	0	0	0.165784	26.3479	12.2525	25.8196	10.3899	15.3575
Hmga2	0.25309	0.0162423	26.2429	33.1561	41.454	9.91878	1.6413	3.31364	2.94827	5.00605	8.6346	4.35113	0.77601	1.17357
Aqp3	8.64393	0.0163041	0	0	0	0	0	0	84.9501	6.04834	4.46643	0	25.1786	1.56713
Tet1	3.41541	0.0164915	1.57289	1.89232	1.71291	1.92427	1.11189	1.51837	22.3602	1.7055	5.82212	1.6491	3.83714	3.07878
Abcg2	0.284596	0.0165358	12.8409	7.32623	8.05659	2.60169	8.90938	12.0038	5.77683	1.0067	0.896503	1.06297	3.35852	1.07067
Igfbp4	0.307694	0.0165444	15.3659	38.9794	35.3267	18.4128	3.47411	6.58958	2.4345	9.13141	7.30218	9.02752	1.12739	2.92081
F2rl2	0.132467	0.0168706	0.602679	1.5192	0.312537	0	0.938536	1.90949	0	0.285254	0	0	0	0
Gm6871	7.1801	0.0168842	0.569278	0	0	0	0.248226	0	3.78814	0.188611	7.04467	0.305371	3.87396	0.206584
Ifitm3	5.78	0.0170127	89.5973	22.0246	17.3002	1.04285	4.38703	26.6914	610.855	21.5796	36.7806	9.37371	533.999	94.5437
Pip5k1b	4.57555	0.0170499	0.373706	0.269148	0	0.17523	0.193987	0.394675	2.72781	0.442196	4.04912	1.00231	0.445554	0.90409
Cog1	0.354317	0.0170744	6.65207	7.29526	7.13446	4.1116	4.83424	2.46757	1.4885	2.00358	0.172429	1.96951	2.19073	2.24676
Pdcl2	7.91208	0.0170744	0	0	0	0	0.131222	0	4.2912	0.598243	0.360396	0	2.78209	1.63813
Plxna2	0.391892	0.0171189	7.08684	10.4814	10.609	7.65761	5.44189	4.5774	1.66931	2.22331	6.23373	3.33052	0.740827	2.79173
Dalrd3	3.15503	0.0171447	2.89206	0.773199	1.90879	0.862961	0.827958	0.588991	7.70618	4.79094	1.04952	7.0516	2.92565	4.24039
Gm43826	0.144316	0.0171447	0.412356	2.70256	4.79001	1.62416	0.419539	0.0554265	0	0	0	0.221195	0	0.299278
Rassf8	4.44575	0.0172915	0.813763	2.00245	0.351668	0.127191	0.140806	0.390648	3.82182	1.79742	10.2867	0.623595	0.696566	2.97649
Hoxa1	4.25307	0.0173677	11.388	3.49782	6.77405	2.19874	0.625913	0	24.4485	22.3528	20.2465	19.7635	13.0245	18.174
Spink1	0.132795	0.0173677	2.04185	6.43373	4.63251	0	5.19353	8.91972	0	0	0	0	0.655418	0
Vegfa	2.29741	0.0173677	5.178	7.03311	6.02216	11.7155	6.1377	3.81784	21.9232	14.0742	27.2922	13.4833	6.58385	12.6485
Zfyve1	0.420402	0.0173677	7.40506	15.5085	16.8763	12.7924	3.03466	6.66058	2.84485	4.51945	4.88961	6.71989	2.00166	3.70417
Gltscr1l	2.81829	0.0173741	0.949541	1.89834	2.02059	1.61207	0.618672	0.528131	8.98755	1.68147	3.65973	2.54675	1.82877	3.18833
Cdh7	7.99032	0.0175555	0	0	0	0	0.0155971	0	0.0255026	0.106661	0	1.15126	0.08267	0.259611
Lrrc34	6.76215	0.0175555	0.341747	0.43073	0	0	0.248357	0	6.63275	0.188711	0.227368	0.305532	5.33866	1.37796
Fthl17e	8.35456	0.0175625	0	0	0	0	0	0	7.30473	2.12159	9.20231	0	2.46658	0
Oraov1	0.337572	0.0175625	5.27783	7.72867	4.48516	6.10823	4.94408	4.24419	0.616271	2.88069	0.182673	2.61838	1.78228	2.15882
Vmn1r90	7.64428	0.0175625	0.906192	0.326326	0	0	0	0	0	3.43127	0	9.02752	4.82031	11.6662
Rif1	3.29479	0.0176331	4.58373	6.80886	8.54245	2.75379	1.78453	2.70927	49.9442	10.1018	12.5796	3.40279	12.9662	6.94314
Map3k6	0.153319	0.0177066	0.561463	0.589712	2.12307	0	1.3601	0.188672	0.166792	0	0	0.250982	0	0.0282984
Lpl	5.27083	0.0177666	0.349499	0.181382	0.0373148	0	0.0298812	0.0690847	0.415298	1.12389	0.123101	0.165421	0.343159	2.77283
Tmem28	0.260132	0.0177957	4.90456	6.52886	2.50054	3.61756	2.24269	0.777757	1.1132	0.456449	0.219981	1.18242	0.0353781	1.39985
Slc2a3	4.80371	0.0178952	8.44414	8.6941	1.72691	15.2243	7.06572	3.6768	224.031	25.9081	34.6573	2.71137	18.8972	3.38078
Mfsd2a	5.58018	0.017916	1.9148	0	0.173771	0	0.904499	0.707784	3.29917	7.13704	19.4912	6.93313	0.491709	1.04229
Lypd1	5.28365	0.0179337	0.0918222	0.0771535	0	0.100462	0.177946	0.246844	0.145479	1.72392	0.18327	1.06719	0.294742	3.147
Gm43371	7.87517	0.0179516	0	0	0	0	0.151841	0	1.98619	0.346122	0	10.087	0.80481	1.39005
Wdr31	3.17776	0.0179516	1.0457	0.630337	0.412605	0	0.330409	0.763898	2.161	3.088	3.17609	1.82913	0.671326	1.81487
Cbx4	3.21757	0.0179998	1.52982	0.52112	1.35081	1.62853	1.29205	1.19487	3.63566	2.05481	9.73788	8.53889	0.902489	4.07612
Foxd2	0.139375	0.0180832	0.166215	0.94272	3.77107	9.27461	0.120793	0.335125	0	0.413023	0	0.445803	0	0
Akt3	0.464423	0.0184988	17.7831	30.2024	7.63045	17.1106	14.6955	12.1493	4.74574	9.19291	8.72659	8.90772	5.58678	7.80597
Wars	0.336741	0.0184988	52.6195	62.7758	103.446	103.176	23.1166	14.154	17.0053	17.3923	21.0798	44.2498	5.0551	6.72785
Ak5	0.147589	0.0185647	0.189849	0.15952	0.344581	3.73882	1.70161	0.680489	0.375984	0	0	0	0	0.0765487
Gm37811	0.152362	0.0186584	0.49692	1.14823	0	6.25229	1.86581	2.00379	0	0	0	0.666391	0.0531692	0.250453
Tgfb3	0.254742	0.0186584	2.22799	2.16625	3.11955	6.05926	1.75792	1.06955	1.43718	1.05453	0.127054	0.682933	0.286067	0.0385006
Dpep1	0.12408	0.0187133	0.0866512	1.09213	1.57274	0	0.314859	1.22295	0	0	0	0	0	0
Phlda2	6.44199	0.018859	0.960815	0.484395	0	12.6147	0.13965	1.80806	32.4244	19.1	1.15063	2.06159	96.8422	7.67071
RP24-323A22.4	0.147448	0.018859	0.494638	0.623429	2.91779	2.02943	3.14534	0.498647	0	0	0.740446	0	0	0
Stk25	2.43246	0.018859	8.89531	4.76486	3.02723	2.18977	3.23223	3.1386	10.4379	16.455	4.21667	11.5314	9.13705	13.0017
Urod	0.469718	0.0189514	31.6762	41.81	23.2387	22.1039	22.9595	22.6297	9.08886	25.8928	7.63327	13.8252	12.0092	8.498
Arhgef16	7.53448	0.0190212	0.0786042	0	0	0	0	0	1.86805	0.520857	0.0784441	0.421647	0.0504627	0.0475409
Mad2l2	0.359412	0.019024	41.2426	37.4844	70.8305	35.3257	49.0779	41.9083	14.2531	24.0896	1.80377	26.0015	12.9749	18.882
Cd22	0.127546	0.0192158	0.0854481	0.215393	0	2.38395	0.24839	0.172282	0.0507676	0	0	0	0	0
Tbc1d9	3.69122	0.0193566	2.70778	4.05848	2.65659	11.6501	2.26033	2.75432	1.7827	18.6094	44.1857	31.798	4.88619	11.6852
Caly	5.76409	0.0193877	0.269156	0	0.162842	0	0.652011	0.422082	0.746268	3.86429	0	4.3314	2.70711	6.45732
Pde5a	0.370015	0.0194001	2.19118	3.25881	2.90325	5.39405	1.41723	2.79799	1.82259	1.19786	1.22456	0.646462	0.196939	1.312
Rnf128	5.68709	0.0194719	0.55968	0.0783786	0	0.204114	0.497121	0.54332	14.4094	1.54526	3.35125	0.33358	1.71669	0.150446
Slc12a8	7.16698	0.0194983	0.0484732	0	0.0879802	0.159103	0	0	0.863985	0	3.28946	0.130009	0.124476	0.32249
Thbs3	0.278048	0.0194983	4.6004	25.6698	54.2336	32.985	4.77141	5.16299	2.919	8.50881	2.85268	10.3022	1.00358	4.75437
Ackr3	3.68247	0.0195006	3.28141	2.35173	0.934251	0	0.607862	1.08105	7.18673	9.48621	12.4568	3.45138	1.48702	2.76293
Ebf3	0.332298	0.0195781	13.8676	36.6634	23.6447	17.7012	10.7566	17.8084	0.998691	8.1217	10.8571	9.5803	1.39387	6.33991
Onecut2	0.321842	0.0195781	21.2664	43.3278	58.5703	69.5912	31.1553	21.3523	3.28779	19.8799	7.70582	36.6737	3.8934	5.55547
Smim22	7.99658	0.0195781	0	0	0	0	0	0	11.4069	0.6361	2.29921	0	3.69768	1.62567
Cbfb	0.35583	0.0196346	56.3297	54.0666	19.7739	33.524	46.2446	75.9647	9.19433	13.0231	17.2969	9.9614	20.8632	24.8966
Gm43662	0.131212	0.0196346	0.569128	1.07597	0	4.04742	0.275734	0.318745	0	0.157134	0	0	0	0
Hecw2	3.32938	0.0196346	0.598975	0.419407	0.332187	1.14684	1.2696	0.603831	0.494265	4.05169	5.81151	3.57001	1.51677	2.53588
Tshz3	2.82464	0.0196389	7.73851	2.58764	2.29316	4.14694	2.03719	1.85744	2.62726	8.24109	11.3477	11.4366	10.8485	13.8978
Synpo	0.204861	0.0197798	0.723096	3.73093	3.19907	4.96932	1.33016	1.59459	0.0537019	1.6845	0	0.727277	0.0435203	0.0956678
Gnat3	0.150926	0.0201798	19.1515	9.57543	3.16005	0	12.9977	34.6777	0	5.76837	0	0	0.914503	0.287184
Gnptg	0.492001	0.0202465	37.3552	31.6291	28.3372	40.5557	15.5921	12.0377	16.0479	11.9004	12.9999	21.0655	5.59568	11.8758
Selenop	0.254219	0.0202726	26.7281	46.5707	14.9797	1.24262	6.98825	9.66856	4.22868	5.14268	0.906754	0.609238	2.77072	6.64023
Dmrtc1c1	8.01234	0.0204165	0	0	0	0	0	0	6.56734	0.435983	1.57588	0	0.253439	0.159176
Dmrtc1c2	8.01234	0.0204165	0	0	0	0	0	0	6.56734	0.435983	1.57588	0	0.253439	0.159176
Ddc	2.63613	0.0204805	3.47677	2.61705	4.55754	2.53594	2.52666	2.07701	5.16416	15.2788	15.0353	6.6052	6.2931	2.33644
Rab34	0.483466	0.0205755	24.7479	38.7049	38.8525	19.5662	14.0466	16.1467	13.5229	24.0894	8.65313	12.8391	6.90016	7.04691
Vwa3b	7.87496	0.0207821	0	0	0	0	0.0290657	0	1.56833	0	0.71845	0	0.898674	0.0483795
St5	3.33194	0.0208098	0.863461	2.50779	2.2486	1.23223	0.327392	0.302769	4.46096	6.46787	9.36634	3.62485	0.915849	1.77105
Hpcal1	0.496742	0.0208647	75.6229	80.3552	50.8455	69.7541	55.4586	79.111	20.9892	47.7784	32.7766	55.8885	19.8448	35.5553
Tmem178	3.50796	0.0209368	14.8606	3.84203	4.38013	8.75478	6.36899	2.4755	2.86759	25.0386	49.4344	59.9563	10.6818	19.8963
Habp4	0.283934	0.0210906	21.1553	42.958	41.902	72.4688	6.58892	6.26263	7.58134	14.1851	1.00534	16.2115	2.37136	5.839
Pxk	3.18596	0.0210906	1.44116	2.38999	3.57943	0.746887	2.09465	2.39591	9.8242	1.38217	3.93618	11.3925	6.86596	12.3405
Hepacam2	0.164962	0.0212295	3.4839	2.12618	0.399371	0.36111	1.09269	0.837983	0	0	0	0.196718	0	0.487962
Metap1	2.55403	0.0214528	10.5246	12.1013	9.04849	5.95944	5.03189	2.97821	10.3485	43.2811	25.3672	30.9515	7.7049	7.87299
Pmaip1	5.13047	0.0215659	0.895526	1.53913	0	0	0.059164	0.437714	11.8988	3.50648	0.812457	0.873411	3.34496	1.47716
Pgm2l1	2.70826	0.0218317	3.86636	5.60969	4.52877	6.78794	3.51224	6.94939	3.15188	16.2358	11.9344	21.2824	13.0601	26.0082
Rest	4.11045	0.0218317	2.38621	4.39849	1.24517	4.60142	0.628619	0.420971	29.8431	6.81883	2.97668	0.720001	14.0361	6.83721
Sh2b3	0.379839	0.0218317	4.70534	7.9638	2.11475	2.20632	2.40993	2.92138	2.12998	1.63319	0.447215	2.28364	0.632921	1.19255
Sash1	3.78376	0.0218618	0.678828	2.18648	2.37292	0.412612	0.182712	0.354838	1.76263	4.20659	11.9431	4.45054	0.726329	2.66107
Usp53	2.88936	0.0218618	0.599707	0.62628	1.24398	0.168721	0.386015	0.264859	2.5654	1.05023	3.38572	1.24082	0.858007	0.994865
Pnldc1	6.8001	0.021986	1.14786	0	0.462977	0	0.0926867	0	20.9141	4.43688	0	0.342073	2.21073	1.46562
2410141K09Rik	7.43543	0.0220431	0	0	0.223931	0	0	0	3.00538	1.63506	0	0	0.950468	0.522337
Tmem205	0.380261	0.0220824	29.5374	24.4343	54.0643	19.6631	39.3032	27.1207	8.79928	23.4318	3.65352	24.9939	6.99745	9.30973
Slc25a15	2.52392	0.0223774	1.37767	2.12225	1.1808	0.753653	0.750896	0.462947	3.72882	2.09204	5.19395	2.0528	1.96544	1.89793
Tunar	5.93488	0.0224686	0.126789	0	0	0.208079	0.0921412	0	0.301318	1.78531	0.126531	0.34006	0.854666	0.766839
Gm13212	4.47113	0.0225132	3.83492	2.11463	0.97882	0.59003	2.04666	1.16786	37.5945	2.77938	5.26228	0.321425	13.1177	3.95025
Gm43072	0.20331	0.0225132	0.644568	1.6248	7.01947	6.34697	0.843166	0.95303	0.153184	0.854224	0	0.691515	0.0827607	0.623751
Slc35f2	4.8199	0.0225132	0.634506	0.399858	1.15165	1.04131	0.230556	0	12.4404	1.31389	1.26643	0.42545	2.80049	2.35052
Degs2	0.236924	0.0226744	1.20545	0.987561	1.20336	7.71546	1.31406	0.810151	0.07162	0.499234	0.1203	0.323313	0.503025	0.619715
Wdr76	3.45782	0.0227288	3.21158	2.36839	3.72071	2.46711	2.23462	3.92646	13.3161	3.3393	7.29657	2.8407	28.9966	7.81095
Abtb2	4.35164	0.0227698	0.499968	0.585136	0.518547	0	0.129764	0.24001	0.0848707	1.06488	0.784064	3.35239	1.37559	3.90944
H2-Bl	7.51335	0.0236152	0	0.322834	0	0	0	0	7.15255	5.94046	0	0.343497	0.0822195	0.387295
Fxyd5	5.62765	0.0236969	0.0513871	0.388602	0.0932691	0	0.0746889	0	1.77079	1.10665	0.102565	0.137825	1.48454	0.528354
Gm38193	0.234385	0.0239685	2.12484	3.13983	2.79274	6.97433	5.21826	2.36366	0.0870646	2.42757	0.292485	1.76866	0.329269	0.0443149
Upp1	4.96581	0.0240505	8.89781	8.03019	9.37086	0.360557	0.878137	1.77184	68.659	52.4087	5.04279	0.589252	53.7376	5.24864
Fam25c	7.6384	0.0240528	0.527977	1.3309	0	0	0	0	52.6997	0	0	0	25.4215	4.47059
Mcl1	1.80155	0.0241615	32.5202	54.8885	45.7559	37.4419	17.496	20.6699	70.9946	84.2539	77.1097	68.4591	33.7438	41.6625
Fgf4	7.05332	0.0242676	0.337112	0	0.489495	0	0.0489978	0	10.2548	2.01043	0	0	4.6747	0.244668
Eif5	0.534088	0.0244039	256.206	151.697	168.005	159.657	124.591	145.344	82.8231	84.8853	106.615	67.8631	90.6857	84.2158
D630023F18Rik	6.69444	0.0244924	0	0	0	0	0.0586981	0.325701	3.07126	0.133803	0.161212	0.433267	3.73345	0.87932
Dppa2	7.77081	0.0245692	0.88466	0	0	0	0	0	37.4494	6.77799	3.53144	0	23.5695	4.21356
Tstd1	5.6158	0.0247631	0.49692	0	0.450962	0	0.361125	0.166983	5.01902	4.11594	0	5.33113	1.27606	1.80326
Lgi4	0.225164	0.0247637	0.704891	2.25068	2.98526	4.93579	1.12698	0.884309	0.0558399	1.40125	0.375177	0.504155	0.0603373	0.0284219
Pnmal1	6.12458	0.0248285	0.368681	0	0	0	0.421033	0.460162	0.250337	4.10075	0	4.8029	2.29925	7.35845
Zfhx4	3.51249	0.0248285	1.62892	0.483071	2.01244	4.62772	2.82516	1.99631	1.95186	8.63955	2.29497	15.7868	9.06019	19.1409
Csf1	0.249912	0.0248448	0.407905	2.00504	2.51722	5.62322	0.41501	0.822424	0.19388	0.135146	0.16283	0.656422	0.261869	0.71545
Itpr1	3.69677	0.0250252	0.411568	0.711401	0.448205	0	0.102548	0.165962	3.7168	1.14931	1.5021	0.693856	0.528441	0.362715
Nell2	3.31229	0.025077	10.4274	20.3547	8.5398	5.63472	12.1985	11.1529	3.39984	51.7162	14.9747	75.375	41.5532	72.2956
Zfp521	2.97144	0.025077	1.43563	0.926783	1.01686	1.72396	1.45046	1.3649	2.45485	3.77038	0.76877	6.57401	4.51835	8.13228
Usp49	2.80939	0.0251758	1.00415	1.61364	0.592331	2.47192	0.529063	0.455529	5.01142	2.37042	5.66188	3.23185	0.789694	2.44447
Nptx2	0.277668	0.0255367	5.18151	28.3708	22.9719	17.5648	2.22229	3.08273	5.8542	2.67358	2.54309	5.46777	0.27266	1.64399
Ryr2	5.08576	0.0256305	0.012785	0.0161139	0	0.125892	0.0464561	0.0171849	0.273456	0.169435	0	0.377196	0.229818	0.471686
Bag5	0.426834	0.0256598	42.6879	38.9718	25.255	14.9417	30.2734	28.1697	5.00101	16.5051	17.4861	11.0576	9.09823	15.9481
Dnmt3l	7.70509	0.0256598	0.504653	0	0	0	0	0	31.0111	2.03028	3.74122	0	13.8386	1.83133
Pla2g4c	7.0235	0.0256598	0.11498	0	0	0	0.0417795	0	2.93747	0.666657	0	0.154193	0.775062	0.0695414
Serinc2	0.298467	0.0256598	20.4361	34.0696	14.331	12.8056	3.64536	2.06017	5.4086	8.15574	2.22485	4.98285	0.775253	1.236
Mcf2	5.32339	0.0257313	0.430638	0.120615	0.0868468	0	0	0.0964731	3.01342	0.713387	1.24153	0.128334	0.982981	0.173637
Slc19a2	3.26391	0.0257313	2.13282	0.919631	1.42621	2.39491	2.08023	3.09314	15.0728	3.62617	14.6753	1.50537	6.30571	5.90666
Hgsnat	0.4961	0.0260738	10.1678	9.11857	9.81897	11.7664	4.4525	7.7096	6.42829	6.26246	2.60183	3.14666	2.46877	4.84876
Il1rapl1	7.50909	0.0263056	0	0.0290627	0	0	0	0	0	0.0763974	0	0.247382	0.236854	1.26911
Gmfg	6.02326	0.026641	0.535287	0.289141	0	0	0.0555725	0	2.90772	1.26678	1.06839	0	3.43646	0.416249
Onecut3	0.203214	0.0266652	1.12759	1.1938	1.96474	19.8377	5.6706	3.18284	0	2.24153	0.180047	2.05652	0.492249	0.245514
Insm1	0.362181	0.0268215	38.6357	50.7974	22.5762	29.8787	12.9783	20.642	4.70655	12.4323	23.9941	9.69148	2.05209	6.00996
Parp12	6.29535	0.0269915	0.215684	0	0.0978684	0.176984	0.0391859	0	5.25395	0	0.538113	0.433863	0.519248	0.228286
Sphkap	6.68732	0.0271808	0.0448687	0	0	0	0.0326073	0	0	1.00344	0.0447774	0.300855	0.144025	0.407059
Gm17732	7.1568	0.0271809	0.262381	0	0	0	0	0	0	3.47724	0.523694	2.81491	1.516	4.60206
Hyal1	0.202469	0.0272174	0.228133	1.22202	3.10551	6.36478	0.248686	0.613287	0.338854	0.188961	0.341503	0.458905	0.219687	0
Dsp	5.2952	0.0274787	0	0.169249	0.0406217	0	0	0.150415	0.37232	0.519058	1.42945	0.180081	0.560357	0.189507
Ap1s3	6.73192	0.0276634	0.224546	0.188675	0	0	0	0	1.06728	1.48792	4.92996	0	0.144155	0.181078
C1qtnf3	7.39952	0.0277401	0	0	0	0	0.122446	0	0	0.558236	0	0.451905	1.08168	6.57289
Gm9112	7.5423	0.0278604	0	0	0	0	0	0	7.92288	0.849648	0	0	15.4757	8.06532
Mael	7.50669	0.027901	0	0	0	0	0	0	4.72651	2.05916	0	0	0.957598	0.526256
Zfp445	1.82999	0.0279091	8.66427	10.1507	11.7153	12.2152	8.8321	9.51612	15.0286	24.5158	27.4487	20.665	10.0234	19.8884
Ccdc73	3.75486	0.0282065	0.346565	0.249601	0.629025	0.975021	0.251858	0.399285	3.47098	4.51089	0.0988169	0.663941	1.74813	2.09607
Fzd9	5.42716	0.0284494	0.281834	0.236811	0	0.308353	0.0682721	0.189412	0.893049	5.91382	0.375013	3.77951	0.060311	0.454552
Gm29430	6.94462	0.0284946	0.106906	0	0	0	0	0	0.635161	1.94808	0	0.86019	0.343159	1.03453
Atg4a	0.385949	0.0285256	11.2524	8.36651	19.3949	16.2083	5.29474	10.2283	3.07818	11.1307	3.87781	2.82258	3.6899	1.61572
Ralb	0.431087	0.0285256	23.0708	29.4083	31.7229	36.1414	36.803	33.947	8.09966	20.557	6.01759	15.7039	18.1492	12.6058
Ift43	0.437331	0.0285616	202.073	184.272	127.637	113.128	236.337	238.177	80.5893	62.6218	85.4357	64.8584	87.2585	99.8578
Llgl2	5.79147	0.0286374	0.0889409	1.23309	0.968582	0	0.161589	0	19.0234	3.02042	1.95272	0.357821	0.742284	0.215171
3110035E14Rik	4.56565	0.0289735	2.64637	0.833855	0.480325	0	0.0480798	0.222319	4.08797	0.438393	8.18705	5.5008	1.35915	5.24185
Gm10687	0.186964	0.0291709	0.33315	0.419894	1.20935	4.37397	1.1137	0.806041	0	0	0.132989	0	0.384979	0.161195
Fam63b	0.49985	0.0292843	5.36032	11.5231	9.95646	12.8256	6.02527	5.97613	3.39309	5.9752	4.24953	3.96371	1.88143	5.86287
Gm5751	7.23898	0.0297397	0	0	0.880595	0	0	0	5.76509	32.9526	0	0	4.98354	0.88031
Dmtn	2.5834	0.029755	0.744575	1.23171	1.1825	0.152744	0.94693	0.406581	2.04599	2.54399	3.71529	1.74739	1.25477	2.02648
Egln1	2.57357	0.029755	9.58997	16.1663	7.50637	17.5091	8.05825	7.25078	24.8563	31.0781	75.9654	24.2743	9.81212	14.7179
Evl	0.375179	0.029755	9.67168	12.6937	9.57512	18.365	13.7088	14.6654	1.80461	9.13647	1.43583	7.28901	3.07888	7.05816
Ticrr	4.03647	0.029755	1.03327	0.976728	0.546995	0.918525	0.156438	0.173607	11.7664	4.06527	1.50378	0.40415	0.981194	0.390584
6330410L21Rik	7.08841	0.0298316	0	0.0701378	0	0	0	0	2.18213	0.46093	0.11107	0	0.357254	0.100971
Gskip	0.336509	0.0298316	89.5492	33.2533	27.3238	11.4616	57.1264	69.7794	5.6247	20.1822	14.7138	13.3201	15.9914	22.9971
Tinagl1	5.81431	0.0298969	0.197719	0.2492	0	0.162242	0.17961	0.764066	17.2096	3.11161	0.690607	0	0.920262	0.209271
Mov10	4.44472	0.0300447	0.384189	1.01687	1.95248	2.26983	0.16752	0.413124	22.1412	4.07322	7.59145	0.824343	1.25788	0.348544
Slc25a40	3.36135	0.0300447	1.25868	0.518013	0.979092	0.843134	0.616036	0.328012	9.30967	0.723406	2.87113	1.03344	2.34172	0.947703
A4galt	5.52097	0.0302447	0.297671	0.250118	0.180094	0.651361	0.288435	0.0666854	10.0219	2.46558	0.396087	0	2.86651	0.120024
Tnfrsf19	3.58564	0.0304261	0.586224	0.341013	0.163694	0	0.655423	0.393984	4.28671	0.896426	2.25012	0.846625	1.30274	0.927302
Unc5c	0.211034	0.0304905	2.18398	2.29859	6.25248	5.69042	2.69162	2.18655	0	0.186492	0	1.44931	0.455316	1.00089
Ybx2	5.9409	0.0304905	0.457114	0.144034	2.28161	0	0.249148	0.0768032	25.3933	0.567934	10.4922	0.306505	0.366825	0.414703
Gas1	3.23425	0.0305389	2.10977	1.83386	0.924313	1.91031	0.31722	0.53783	4.92749	5.5438	0.435615	3.12198	4.25014	6.7761
Cdh20	0.168449	0.0306469	0.751697	4.80477	1.55926	0	0.0780398	0.75779	0.191403	0	0	0.288017	0	0.16237
Gm15698	6.91906	0.0308734	1.81021	0	0	0	0	0	34.7234	2.57036	1.0323	0	7.47082	0.782028
Mybl2	4.76244	0.0309185	5.6272	5.68563	5.4022	2.28968	0.168985	0.125021	86.8154	13.7132	11.0458	2.36992	8.09098	1.7439
Gm3604	3.68299	0.0310796	2.51784	1.76301	1.1848	0	0.406618	1.06544	8.53234	4.63444	2.60577	1.25057	8.98007	2.31243
Nlrx1	6.38248	0.0313102	0	0	0	0	0.0544514	0	0.578715	0.434429	0.0747743	0.401921	0.168357	0.0906337
Zbtb44	2.67041	0.0314895	1.63735	3.19723	1.04642	1.58956	1.1899	2.77428	7.56319	4.46973	10.8627	2.28853	4.93005	2.98482
2010107E04Rik	0.333118	0.0315323	2537.76	923.855	1376.48	1237.83	3469.36	2517.88	426.383	277.66	342.784	609.419	1045.34	1005.16
Syt13	0.261942	0.0315693	16.6673	57.3182	71.9386	33.0873	24.4333	26.1371	0.408354	18.0276	9.03117	22.4284	0.661866	3.01379
Rtfdc1	0.47525	0.0316319	43.1807	46.209	60.777	59.3667	23.9203	20.5881	11.6174	31.5822	20.0016	35.3999	9.62403	11.1364
Calml4	6.92736	0.0318348	0	0	0.107354	0	0.042984	0	2.4599	0	0.118054	0	1.32901	0.572371
Ccser1	5.68404	0.0320654	0.157253	0	0	0.221207	0.163258	0.150979	0.0266941	0.0372147	4.08027	0.361515	1.28356	1.53533
Grin2b	5.53822	0.0321467	0.0173428	0	0.0157388	0.0853859	0.10713	0.0524501	0	0.0574595	0.224997	1.44196	0.406384	0.975492
Sel1l	0.484434	0.0321467	12.7914	31.3871	42.7318	26.3647	17.7866	16.8043	7.65965	10.8036	9.29763	15.0603	8.55138	16.7521
Gm45891	0.22988	0.0323028	2.95556	0.429821	3.71383	2.98492	14.9526	22.9194	0.810459	4.14287	1.8151	1.82932	1.38658	0.825029
Lgmn	0.470428	0.0323806	40.2454	38.9198	18.6824	18.871	25.204	29.1044	23.6907	9.21702	9.99459	11.9382	11.2516	13.3483
Ssbp4	4.8146	0.0327132	1.29358	2.40268	0.370718	2.01121	0.395823	0.183027	28.558	6.42875	1.08711	10.9563	0.0874166	0.864729
Fam57a	0.410839	0.0328727	9.54143	7.01845	8.80675	4.06168	5.44308	1.64143	1.19956	2.53546	3.8348	2.88226	1.02439	2.59981
Tktl1	0.162313	0.0328956	0	0.768509	4.74304	3.71681	0.253211	0.117084	0.103506	0.144299	0	0.233628	0	0.15805
Flrt1	0.277557	0.0329453	0.73533	2.40966	2.73602	5.55119	1.22908	1.43316	0.480572	0.791787	0	1.775	0.141621	0.400264
Sema4a	5.83912	0.0329453	0.119542	0	0	0	0.144791	0.0803407	0.0473493	2.11233	0	1.38936	0.434884	1.44601
Tenm1	6.60359	0.0329453	0.0242762	0	0	0	0.0264633	0	0	0.0201077	0.0484535	0.130222	0.296114	0.62401
Dag1	2.23998	0.0329492	3.96469	9.82315	3.99779	6.67346	2.43798	3.30222	24.4414	11.6761	12.2418	8.72504	4.98177	7.66508
Ooep	7.11962	0.0329989	1.10831	0	0.182874	0	0.658995	0	51.9602	1.33527	1.4077	0	27.6845	2.49847
Mga	1.88727	0.0330739	3.52471	4.30087	6.60136	4.83967	2.44925	3.09556	11.3968	7.04864	10.6507	5.72488	5.72465	6.15758
St6gal2	6.13189	0.0332289	0.0876264	0	0	0	0.360856	0.0981518	0	0.822574	0.291493	0.470043	2.04393	5.1761
Usp17le	7.03497	0.0332289	0	0	0	0	0	0	0.386467	1.43675	0.865531	0	0.904786	0.393415
Kcne1l	0.188633	0.0333596	6.84078	3.51916	1.01357	4.58232	0.507284	0.187653	0.663565	0	0	1.12332	0.0896261	0.0844367
Tmem158	3.76816	0.0334212	1.38409	1.26871	0.913515	0	1.37162	0.169128	1.34564	2.70974	10.0456	5.39964	1.5348	3.95728
Zfp277	0.563973	0.0334212	20.1019	24.0082	19.9157	15.8467	18.3724	18.6425	12.7255	13.6692	7.18339	11.0655	8.96031	13.0074
Dlx3	5.25868	0.0335521	0.165259	0.208288	1.34977	0	0.60049	0.0555328	2.65101	0.821294	14.5132	0.886477	1.37922	0.199902
Trim39	2.38822	0.0335521	1.75958	1.50355	1.19087	1.37045	1.64719	1.00217	3.29575	2.0256	7.85736	3.99945	1.76145	2.97621
Cdv3	1.81353	0.0337688	16.7897	30.4401	13.2036	14.3263	13.7241	16.6618	39.8322	43.1905	39.5512	28.4081	23.0333	23.2308
Smtnl1	7.22027	0.0337711	0	0	0	0	0	0	2.03497	0.405284	0	0	5.96836	0.147968
Dido1	1.97448	0.0347978	1.7645	3.3665	3.232	3.08177	1.45878	1.84952	7.79048	4.34433	6.97901	4.55887	2.12007	4.04359
Rgl3	0.21371	0.0348976	1.09793	3.94386	9.16681	2.16224	0.39895	0.368945	0.587087	0.272823	1.0957	0.441713	0	0.0664046
Gm42692	5.89973	0.0353387	0.0760377	0.191672	0	0	0.221035	0	2.07812	1.51155	0	4.07879	0.292891	0.183955
Hnrnpa3	1.7372	0.0354366	30.1804	49.3597	45.9385	44.5511	26.981	32.1154	57.4936	55.6837	79.2814	79.4475	42.3388	85.9317
Cyct	7.09177	0.0354574	4.60429	0	0	0	0	0	168.432	5.44812	14.4411	0.882078	57.0063	10.5422
Gm15726	0.151299	0.0357176	0.423212	4.80065	12.2903	8.33461	0	1.70657	0.502888	0	0	0	0.271696	0
Tmem203	0.430962	0.0357176	14.63	11.763	19.2287	36.4289	21.2641	15.0877	14.3871	7.93933	5.53803	8.79496	5.18194	8.6959
Foxp2	4.44038	0.0357504	0.276747	0.880318	0.861093	0	0.258583	0.301133	0.203573	1.37536	0.973219	0.777606	1.08293	9.77184
Nlgn1	4.33684	0.0357504	0.0962963	0.121369	0.0582602	0.790179	0.314915	0.107863	0.133497	0.717852	0.480501	0.473504	2.20494	3.62067
Rbm33	2.33685	0.0357504	4.72114	6.4716	8.19372	4.46786	3.59376	4.13408	7.69835	9.47648	16.5763	5.26834	17.4221	14.0061
Chchd10	3.41116	0.0358831	41.4417	45.6815	28.0516	8.52952	25.5446	11.3981	410.527	71.1439	50.2294	22.0099	66.3807	28.4561
Sox15	7.08991	0.0361372	0.250191	0	0	0	0	0	24.9727	0	0	0	4.1761	1.36187
Capn5	3.91914	0.0362966	0.549828	1.13848	0	0	0.399575	0.554285	5.36674	2.47227	3.68419	0.948013	0.554685	1.37768
Esrrb	5.79144	0.0362966	0.356234	3.59191	0.0646576	0	0.0258885	0.0718244	31.7052	0.472105	2.84407	0.19109	4.32238	2.02528
Dock11	0.538686	0.0365194	5.33874	7.40464	4.27375	7.49904	3.74427	3.71336	1.85606	4.20962	3.07109	2.25102	2.34979	2.82004
1810041L15Rik	0.37562	0.0367409	4.30764	8.66191	15.3386	8.74237	5.1856	4.663	0.547028	3.97652	2.03458	5.02708	1.09773	3.93781
Gatsl3	5.62619	0.0369457	1.91601	0	0.248402	0	0.795669	0	12.8473	9.5221	6.0095	0.734131	5.1838	0.0827738
Akt1	0.35009	0.0370025	55.3518	113.226	58.39	86.6131	20.6668	16.8161	11.3057	34.8318	8.28849	47.0894	3.8471	9.56956
Spag1	2.92922	0.037081	0.39536	0.925418	0.307539	0.55615	0.533593	1.02488	1.40938	5.33313	2.02914	1.51484	1.01526	2.42535
Ephx2	5.2836	0.0373757	0.63513	0.667084	7.68519	0	0.0769277	0.213426	11.9495	7.36501	42.8896	0.283912	6.18412	3.58526
Mycbp2	0.483844	0.0373757	11.0461	24.727	42.3322	24.3178	10.4024	12.1021	7.95252	9.45525	9.09137	15.0384	5.30239	10.8233
Secisbp2l	0.272102	0.0373757	14.9077	8.22237	1.71192	4.47175	29.5503	48.3343	2.95757	6.2499	2.82382	5.05945	5.95424	5.49857
Slc45a1	4.38233	0.0373757	0.343095	0.123551	0	0	0.498673	0.197644	0.174724	1.21793	2.73917	2.49772	0.440524	1.71936
Tspan8	6.55456	0.0373757	0.126566	0	0	0	0	0.0850611	0.150394	0.209666	3.78924	0	0.73128	1.91372
Ankdd1b	3.51054	0.037399	0.352946	0.222422	1.17445	0	0.384743	0.711614	0.69899	1.16937	4.10932	2.36658	1.66163	2.45487
Myo5c	5.75805	0.0375146	0.133287	0.0279987	0	0	0.0161439	0.0149298	1.6366	0.147201	0.0443387	0	0.313752	0.255278
Grb14	0.231938	0.0375187	0.479699	0.944688	2.23109	2.06654	1.41623	1.8336	0	0.0496663	0	0.804121	0.327207	0.398927
Map7	5.10357	0.03798	0.705833	0.821182	0.837647	0	0.0197288	0.054735	12.5485	1.34916	0.162553	0.145623	2.09139	2.05239
Fabp3	3.50635	0.0380463	41.3554	18.804	7.60115	8.59116	40.7062	28.6733	280.541	51.1647	99.26	16.1464	144.51	48.6
Antxr2	3.5604	0.0380473	2.52477	1.06072	2.05627	0.212488	0.729224	0.609117	1.15388	7.13168	14.6655	5.20897	1.32994	1.13547
Smap2	1.95331	0.0380473	5.58988	6.78758	2.72204	4.02751	3.86416	4.67308	8.18132	12.535	7.21123	13.1642	5.51422	11.5031
Tgif1	4.4856	0.0381053	4.05937	1.59282	1.52918	0.125698	0.528784	0.205901	24.8462	2.79138	1.75803	0.410852	12.3665	2.24671
Scube1	0.31707	0.0381179	3.35537	6.79897	6.23064	7.37043	1.98827	2.34178	1.19612	2.86474	0.412128	3.53053	0.13256	0.421486
Dnajb13	6.20385	0.0381941	0.0788487	0.298137	0	0	0.0573015	0	5.05944	0	0.157376	0.211479	1.01239	0.619955
Mark3	0.557091	0.0381941	58.1137	87.5895	113.095	96.625	44.6817	43.0732	30.7496	55.508	36.5485	63.6083	21.8379	36.5323
Nkx6-1	0.278305	0.0381941	84.6419	234.126	336.535	536.936	64.904	76.4469	11.5831	108.602	57.2722	128.698	4.49519	12.9954
AA467197	4.99539	0.0383594	0.358129	0.451377	0	0	0.260262	0.601721	2.76609	1.18654	4.6462	0	4.48332	1.40791
RP24-401F19.1	5.57602	0.0383594	0.189085	0.595794	0	0	0	0	0.393195	3.75881	0.660449	1.775	0.0606948	1.51528
Gfod2	0.464395	0.0384874	19.3537	15.9673	21.2123	13.9631	25.174	23.1236	6.49924	10.6095	8.02428	19.8104	5.37206	9.04763
Hoxd3os1	6.70466	0.0384874	0	0	0.136137	0	0	0	0	1.73953	0	1.60936	0.674131	0.861919
Nup62cl	6.74536	0.0389752	1.06068	2.18758	0	0	0	0.12961	46.8629	3.99342	4.42655	0	29.7757	1.92455
Hat1	3.45585	0.038977	37.9178	33.397	17.3409	5.63486	10.5776	13.7952	132.331	43.2773	37.0957	9.80953	168.721	24.4681
Slc44a5	4.19117	0.038977	0.331732	0.190049	0.273683	0.296956	1.20539	0.952594	0.0358351	2.49792	3.25037	4.93398	2.86538	7.29586
Usp26	6.82731	0.0391286	0	0	0	0	0	0	0.743199	1.12245	0.208058	0	0.200764	0.0630466
Gm10578	0.143788	0.0397012	0	0.372688	2.01262	5.33808	0.0537227	0	0	0	0	0	0	0
Celf4	3.36606	0.0398598	3.39703	5.91259	9.49323	5.13255	9.01277	9.27713	4.22879	11.6122	6.56498	44.9772	41.5399	56.2235
Rdh11	0.415038	0.0398748	24.4407	17.8383	13.5798	15.1438	26.0535	24.0941	3.03756	15.6994	5.7244	8.36123	7.20485	11.3128
Pitpnm3	0.197172	0.0399394	0.307265	0.608566	2.90798	1.22465	0.334947	0.147503	0	0.218147	0	0.470921	0	0.0530966
Slc1a5	3.92458	0.0403397	3.51023	3.77359	2.71712	2.37209	1.91324	2.04689	66.6761	11.5445	3.29702	4.84583	1.59072	1.06152
Uts2b	6.0471	0.0403628	3.35376	0	0	0	0.74993	0	0.919653	4.27368	0	15.9144	19.3776	15.6031
Lgals1	0.316611	0.0403919	474.72	206.003	549.822	318.174	402.719	260.05	186.538	45.4986	14.5109	96.0528	209.86	31.2686
Arid5b	3.49105	0.0407497	0.899346	0.755675	1.0105	0.702836	0.684702	0.359776	7.73508	2.44759	0.0854776	0.689178	2.76311	4.10543
Slc4a11	5.05192	0.0408917	0	0.0543224	0.704053	0	0	0.144832	1.89494	0.642591	3.18292	0.577992	0.442715	0.417082
Tmem132d	4.60211	0.0410946	0.199427	0.209461	0	0	0.144929	0.24572	0.276468	1.32147	0	2.22867	0.896206	1.54791
Phf11a	6.50495	0.0411448	0.31819	0	0	0	0	0	0.756189	2.63554	6.35085	0	0.30641	0.288669
App	0.376501	0.0412545	95.2425	176.72	95.8711	190.552	79.9255	121.17	9.0015	39.815	18.831	74.0672	33.7333	87.2182
Asl	0.468984	0.0412545	12.1731	10.5094	23.875	9.80595	11.3093	7.16228	10.0141	7.82992	3.02595	8.01283	3.6069	3.0205
Cdh1	5.80014	0.0412545	0.141286	1.24652	0	0	0	0.221561	13.7666	2.10647	0.563995	0	2.23736	0.626648
Gpx7	5.0114	0.0412545	3.34236	1.26379	0.303324	1.64558	0	0	21.2481	9.96639	4.33621	0.448224	9.11941	1.6172
Shprh	1.60143	0.0412545	2.61879	2.37416	2.14032	2.46307	1.76959	1.72914	3.91252	3.95769	3.39291	3.6146	2.22197	4.27
Trh	0.190127	0.0412545	5.29198	8.23926	0.847509	1.02175	0.791788	1.25527	1.4796	0.257841	0	0	0	0.0941372
Rom1	0.212412	0.0413711	3.24675	4.44796	18.4475	0.463337	1.64139	1.3282	0.335478	0.467696	0.563502	3.02889	0	0.256132
Gm3468	3.57433	0.0414484	0.66112	0.416629	0.399984	0	0.800756	0.666479	1.83303	0.730132	2.19924	2.06871	2.19288	4.93154
Ifi30	2.95254	0.0414484	10.1113	10.5277	10.772	8.65779	3.03511	3.25003	81.2313	25.8536	11.8456	18.2761	8.74916	6.78018
Lpin2	2.63504	0.0414484	0.757201	0.643636	0.127846	0.346793	0.550278	0.343207	1.98783	1.60442	0.351469	2.2198	1.07397	1.16089
Pygl	4.95932	0.0414484	0.506461	0.354628	0	1.29294	0	0.151279	6.68678	2.70343	3.48185	0.15093	2.78176	0.170175
Sox7	6.17717	0.0414484	0	0.246971	0	0	0	0	1.16421	1.73124	0	0.350371	0.670919	0.355541
Tnr	6.37223	0.0416276	0.0167416	0	0	0	0.0364998	0	0.218829	0	0	0.269415	0.15047	0.820172
Fuom	4.26985	0.0416331	0.658358	0.0829778	0.238988	0	0.909049	0.796434	1.09523	1.85406	0.788421	1.23604	6.50891	4.85785
Acss3	0.148204	0.0418669	0.119741	0.188649	0.0543335	0.393025	0	0.523085	0	0	0	0	0	0
Hpca	0.288032	0.0418669	10.4126	36.672	16.6205	10.9076	3.97139	2.82897	0.965262	8.93048	1.32656	7.32848	0.426684	1.29527
Saysd1	4.20024	0.0418669	0.939036	0.946829	0	1.23287	1.50133	0	3.90538	7.62239	6.18502	0.503715	3.85822	4.14598
Suz12	2.66582	0.0419879	8.79955	13.5065	9.80426	5.43337	6.33156	6.58729	61.702	13.7834	33.3007	6.07555	18.206	10.4071
Cerkl	0.183658	0.0420595	0.203837	0.308293	0.591952	0	0.444401	0.739761	0	0	0	0.109342	0.0261721	0.0986267
Rab3ip	0.555191	0.0422214	20.2863	29.3309	35.7119	31.6225	25.9352	19.4704	13.9473	23.7152	9.47926	22.0186	8.1887	15.8395
Ccni	0.594787	0.0422735	64.4353	97.4058	66.0518	112.383	59.6237	67.0615	40.918	42.9994	48.2932	63.6709	33.872	47.6098
Cinp	0.319955	0.0422735	68.3722	26.8961	24.2799	20.2115	45.753	38.3876	13.4987	8.96967	1.05952	6.26454	22.0151	8.92545
2900037B21Rik	6.67129	0.0425222	0	0.805648	0	0	0	0	0	5.29454	0	34.2885	1.2311	8.89192
Gsn	0.387099	0.0425222	3.0023	3.01001	5.20156	3.35945	7.38854	4.90681	1.13512	1.13035	1.63428	2.19611	1.79601	2.35233
Snx13	2.10081	0.0425222	1.89549	1.54368	1.37615	1.34002	1.31393	1.60708	5.33632	2.89849	3.95787	1.72069	2.15293	4.14474
Dennd2c	4.9467	0.0425815	0.125643	0.0791786	0.0570114	0	0.296752	0.189992	5.0761	0.260172	0.0626936	0.0842463	1.02843	0.816899
Gm44907	6.40147	0.0427111	0	0	0	0.432978	0	0	2.19448	4.15198	0	0.707607	0.169373	0.398916
Psmc1	0.510965	0.0427263	528.603	253.26	242.111	190.038	259.263	167.091	89.2017	160.325	166.826	170.131	116.429	115.867
Esco2	4.15316	0.0428508	6.12401	4.33322	1.26753	2.29219	0.975984	0.0361032	37.4061	7.29723	14.7964	0.864481	11.6566	2.85914
Cacna1c	0.306924	0.0428904	0.579427	1.44778	1.51294	1.13443	0.354598	0.348425	0.0362376	0.202078	0.0202894	0.327174	0.221885	0.461113
Tmpo	1.89442	0.0431465	14.8271	13.7011	13.2959	6.75037	6.59044	7.49012	22.1338	19.9225	33.816	15.8125	11.8074	15.6608
Zfp989	6.78869	0.0431465	0.179887	0	0	0	0	0	21.1616	0.595995	0.359042	0	11.7795	0.108798
Gm44831	4.94281	0.0431621	0.144138	0.272503	0	0.709655	0.576121	0	0	4.29799	3.59612	2.12625	1.52682	2.2666
Pomc	0.267409	0.0432296	6.53763	5.9739	1.48325	9.1198	18.5292	26.3625	6.99159	3.51979	0.326216	1.75345	2.51824	2.57013
Pld2	3.97516	0.0434183	0.172277	0.564546	0.875524	0	0.100159	0.0231564	3.02972	2.62559	1.37541	0.369649	0.398157	0.729368
Gm45470	6.61414	0.0437228	0	0	0	0	0	0	0.503614	0.280839	0.0563946	0	0.163253	0.0854446
Cadm2	5.59109	0.0440017	0.0219609	0	0.0398597	0	0.207475	0.339464	0.0260954	0.254661	0.0876649	1.94374	0.986902	5.39261
Srpk3	0.156134	0.0440017	0.154752	0.195045	3.08967	0	0.562313	0.260011	0	0	0	0.207529	0	0
Rit1	0.451681	0.0440388	21.1479	16.6484	18.1628	8.75878	19.8291	11.7469	4.2807	13.2618	3.32884	8.0518	7.62347	6.61718
Clic1	0.412012	0.0442533	197.334	175.972	213.64	163.892	127.918	130.289	50.6533	149.564	13.6227	131.353	45.6621	30.779
D130019J16Rik	5.56524	0.0442533	0.0998215	0	0.362358	0.327643	0	0.0670871	0.118614	2.48044	3.58626	2.6773	0.192252	0.0603734
Nipal2	6.60614	0.0444295	0	0	0	0	0.0409275	0	0	0	2.69774	0.302097	0.289241	0.476863
Cxx1a	2.58479	0.0451121	4.14606	4.54399	8.50677	1.77503	2.22704	1.09035	13.4947	15.5283	7.19586	12.5705	2.77744	10.3575
Kbtbd6	4.36505	0.0451882	0.650145	0.728379	0.786689	0	0.262488	0	1.97428	0.718012	7.78586	0.581249	0.834767	1.74763
Myl7	6.15786	0.045227	0.36511	0	0	0	0	0	3.47078	2.41934	1.45747	0.979256	3.04714	0.441647
Bnc2	6.25234	0.045337	0.0263537	0.132862	0	0	0	0	2.28601	0.043657	0.3682	0.0706828	0.355292	0
Lpar6	0.448799	0.045337	25.7301	17.698	7.89209	11.6533	14.0313	14.1557	9.19596	11.8951	3.02559	4.92167	6.99149	4.51175
Tcl1	6.2672	0.045337	1.0508	0.441469	0.211916	0	0	0	11.3764	0.386832	0	0	15.216	0.49431
Stk35	2.88421	0.0453739	3.75542	4.64558	3.97611	3.08159	3.96739	4.69727	8.38772	5.41471	40.462	3.82376	8.88469	9.59005
Kng2	6.65841	0.0455029	0	0	0	0	0	0	2.9586	0	0.171364	0	0.93702	0.934694
Renbp	0.460011	0.0455029	39.9908	31.679	35.43	20.9791	19.3331	17.8791	20.9374	10.4452	12.4124	9.49808	13.7517	3.91798
Scrn3	3.10624	0.0457093	1.07372	0.507483	0.243604	0.146844	0.812813	0.631413	5.5819	3.48329	1.16083	1.67989	1.46479	0.703517
Ccdc184	4.40949	0.0458638	0.36997	0.582875	0	0.607173	1.2099	0.808099	1.31887	3.06442	0	9.17869	4.03776	7.88764
Cc2d2a	2.80512	0.0459024	0.379641	0.279119	0.631638	0	0.505809	0.467767	2.06761	1.88672	0.442013	1.6122	0.832724	1.20547
Faap20	0.503258	0.0459024	56.1092	49.2226	70.8841	26.7731	56.4039	39.3705	20.2661	41.5611	13.8137	35.7993	17.9313	25.7133
Nsmce3	2.21829	0.0459024	8.33256	5.5707	2.10419	2.37825	4.63377	4.04179	9.21251	20.4653	12.2926	12.729	5.53545	7.25271
Tex19.1	6.66914	0.0460293	0.115072	0	0	0	0	0	25.5697	11.0563	0	0	3.54598	1.04396
Tra2a	1.98523	0.0460665	11.8176	19.1948	22.6878	20.2597	11.7439	12.2156	31.7705	26.5648	64.4464	29.5328	16.0894	29.4714
Pip4k2a	1.97033	0.0462005	2.91185	4.21662	2.24897	2.84692	2.74645	2.16516	5.88945	4.20792	8.03765	7.64366	3.0228	6.6698
Tmem198b	0.18311	0.0463179	1.4092	1.04952	0	0.210245	0.465501	0.516589	0.152227	0	0	0	0.0822439	0.038741
Gm14820	6.28266	0.0465879	0	0.129534	0	0	0	0	0.854862	0.851269	0	0.275649	1.51753	0.372956
Hk3	6.5637	0.0465879	0	0	0	0	0	0	0.486635	0.48459	1.40126	0.470745	0	0.0353845
Taf4	2.40395	0.0465879	5.17443	2.29142	3.04597	1.07106	2.03265	3.00764	15.51	4.32454	7.90867	6.00141	3.41169	7.24594
Lrtm1	0.159992	0.0466034	0	0.0371008	0.48085	1.35266	0.256706	0.178049	0	0	0	0	0	0.0712139
Rftn2	0.214838	0.0467085	2.38494	2.266	4.8615	0.240863	0.106658	0.29591	0.0435991	1.0333	0.0732332	0.196819	0.0942212	0.0221914
AI115009	0.152711	0.0467883	0.116252	0	1.266	3.05257	0.25345	0.781295	0	0	0	0	0	0
Gata2	0.224458	0.0468368	0.598596	1.50891	1.73835	4.58445	0.290011	0.241379	0.142258	0	0	0.107032	0.256193	0.555127
Greb1l	0.392772	0.0469633	6.26415	6.66312	9.01603	6.15512	4.26237	3.36528	6.61378	0.925344	1.07508	1.28415	1.80583	1.23071
Crxos	5.75495	0.0475273	0.0728737	0	0	0	0.158878	0	1.2989	0.362164	2.03631	0.195454	0.514623	0.0440751
Zwilch	3.63984	0.0476648	5.18042	4.31058	1.27802	0.49525	0.548265	0.540832	26.2962	5.58232	13.1505	1.75365	3.64864	1.79474
Cplx2	0.343505	0.0477251	11.2778	39.6677	21.6596	10.6173	4.44738	2.93778	1.09078	7.02408	4.27509	8.20683	1.31895	4.67951
Scube3	2.92946	0.0477251	0.37312	0.689731	0.225741	0.97975	0.614622	0.568397	4.10853	1.15379	0.24824	2.60193	1.75661	1.80535
Smyd4	2.98957	0.0477251	0.895696	1.06619	2.25794	0.653317	0.687089	0.434757	9.22415	4.53381	3.17821	1.73502	1.18199	0.752402
Zfp709	6.47173	0.0478242	0.0270826	0	0	0	0	0	0.933258	0.0448645	0	0	0.521598	0.114659
Mkln1	0.662587	0.0481391	4.54006	5.00925	4.40386	5.4477	2.62869	3.35137	2.65318	3.57555	2.71849	3.65305	2.06415	2.17421
Nfia	4.11607	0.0484429	2.2746	5.06062	4.84647	7.53081	17.062	14.6489	0.869607	15.8586	69.6783	13.3154	64.9499	130.549
Impa2	4.21501	0.0485363	3.89069	1.47112	0	4.68247	2.92172	2.96346	57.4815	22.7732	10.8718	0.695679	9.325	2.03939
Zfp993	2.87968	0.0485363	19.4296	17.2484	31.892	44.3641	31.1868	29.409	304.353	62.1343	52.9432	33.0797	98.5949	30.0424
Mios	2.13317	0.0487381	2.63022	3.688	2.38696	2.48202	2.29374	2.49686	5.31318	8.60541	12.14	4.40904	2.9972	3.24124
Mcts2	0.538747	0.0490183	108.53	98.2978	150.51	49.3472	86.383	78.9389	38.5211	55.2595	61.8906	59.2252	41.9253	48.3067
Itga2b	0.227544	0.0491551	0.197483	0.497806	2.07894	4.66701	0.717583	0.238901	0.140798	0.0654294	0	0.105933	0.253563	0.501651
Lingo1	4.92337	0.0493667	0.0456871	0.633412	0	0	0.16601	0.18423	0.271442	0.983898	0	4.77894	0.909244	2.18294
Alkbh1	0.495882	0.0494766	13.828	14.0006	24.0871	24.8447	13.1449	11.0992	10.3572	12.3221	2.61608	12.304	5.5536	7.29316
Smpdl3b	6.41477	0.0494766	0.21477	0	0	0	0	0	4.97649	0.177892	0	0	3.30911	0.259792
Zadh2	2.50259	0.0495588	1.68648	4.41469	1.88369	3.61936	1.4613	0.566715	2.69767	12.8944	4.27234	6.26299	2.99823	6.04156
Fzd8	4.22019	0.0497591	0.321899	0.405713	0	0	0.0467866	0.302874	3.67202	0.533252	0.770985	1.55405	0.330647	0.545129
Ankrd35	6.11985	0.0498078	0.158354	0.0665286	0	0	0	0	2.38345	1.04931	0	0	1.08439	0.095775
Myc	0.283057	0.0498987	22.9924	12.6908	5.61221	13.5321	19.7053	14.9729	2.44947	0.788043	12.5014	0.212647	1.47608	3.93207

## Sheet: PAGODA genesets mouse
Oculomotor neurons						Spinal motor neurons
n = 51	n = 56	n = 252	n = 63	n = 25		n = 26	n = 40	n = 571	n = 59	n = 27
4930465K10Rik-201	Eif2s3y	Tspan2	Gm42712	Ank		Adamtsl1	Rbp1	Lhx3	Zscan4f	BC061212
9930012K11Rik	Ddx3y	Crabp1	Eya1	Bhlhe22		Bach1	Hoxb6	Slc15a2	Zscan4-ps2	Gm10264
Actn3	Baiap2l1	Fam212b	Ppp1r17	Cep85l		Cdan1	Hoxb5	Rhox5	Zscan4c	Gm10696
Adck1	Nkx6-2	Sdk1	Tgfb1i1	Cpne4		Cdkn2b	Cyp26b1	Fmr1nb	Zscan4d	Gm11236
Adssl1	Uty	Cdh6	Tbx20	Dpyd		Elovl2	Rarb	Dmrt1	Zscan4a-001	Gm11237
Chchd5	Nudt14	Rassf4	Rgs4	Gm11816		Gm14964	Tshz1	5730585A16Rik	Zscan4-ps1	Gm11239
Col24a1	Slc35d2	Col1a2	Fam163a	Gm17590		Gm15050	Prdm8	Dusp9	Lhx1	Gm11758
Coq6	Rprl3	Clpb	Sema6d	Gm19445		Hoxa2	Hoxb5os	Zfp534	Zscan4-ps3	Gm12794
Cpne8	Fgf10	Pxdc1	Rtn4rl1	Gm36951		Hoxa3	Hoxd4	Zfp600	Gm13057	Gm13043
Cpsf2	Tshr	Cryba1	Cyb561	Gm37140		Hps5	Cldn34c1	Dazl	Gm13040	Gm13106-001
Crct1	Gsc	Klhdc8a	Phox2b	Gm38240		Ist1	Sp8	Zfp980	Gm4027	Gm2046
Cyp4f16	Lin28b	Pou4f2	Gm13889	Gm42492		Kat2b	Hoxd3	Plac9a	Zscan4e	Gm20767
Depdc1b	Erdr1	Fam210b	Thsd7b	Gm42875		Klhl2	Hoxc4	Plac9b	Mnx1	Gm21818
Ecscr	1700003F12Rik	Gamt	Gm37479	Gm42909		Lemd3	Hoxb8	Gm9780	BC080695	Gm21936
Esyt2	Fign	Slc37a2	Mgll	Gm43556		N4bp2l2	Pag1	Zfp988	Gm2016	Gm428
Fezf2	Prtg	Tph1	Cacng3	Grin2d		Paxbp1	Col12a1	AU018091	Zscan4b	Gm43225-001
Gm10602	Gstz1	Gm12158	Lmo1	Kcnj5		Rab22a	Hoxd8	Rex2	BB287469	Gm4981
Gm14393	Btbd6	Fam102b	A830036E02Rik	Lrsam1		Rasal2	Hoxa5	Zfp985	Gm4312	Gm6348-001
Gm20818-001	Brf1	Galnt18	Dlgap2	Nin		Rhbdl3	Wnt7a	Elf3	Gm5662	Gm6351
Gm21163-001	Ccnd1	Rras	Clvs1	Pde1c		Slain2	Igsf11	Pvr	Gm13119	Gm7682
Gm21184-001	Six6	Ubash3b	Gng8	Prss57		Sox8	Pou3f3	Tex14	RP23-382A18.3-001	Gm7978
Gm21247-001	Fgf15	Adamts19	Gm37064	RP24-373J20.5		Sybu	Hoxb4	Gm4779	Gm21761	Gm7982
Gm21281-001	Gna14	Npr2	Ebf1	Ric8a		Tmem161b	Sstr3	Mt2	Gm13078	Gm8300
Gm21573-001	Fstl1	Begain	Kcnj12	Wnt2		Ubl3	Hotairm1	Hormad1	AF067061	Ighv1-62
Gm21787-001	Eif2b2	Acsl1	Optc	Zeb1		Zfp148	Tmem87a	Galnt6	Gm6803	Nrros
Gm266	Mid1	Tor1aip2	Ptgir			Zfp280d	Usp25	Rnf17	Gm8332	Olfr1459
Gstt2	Ccdc7a	Itpk1	Snx18				Itgb8	Rbm47	Tcstv1	Usp17la
Hck	Phox2a	Plxna4	Alk				Clcn5	Hoxc5	AA792892
Hsp90aa1	Setd3	P2rx3	Gm44154				Epc2	Zfp978	RP23-382A18.5-001
Kcnip3	Gm21887	Plxnd1	Arpp21				Epha3	5730596B20Rik	Gm2056
Kctd12b	Pkdcc	Fgd5	Hspb3				Ttyh1	Rpl39l	Gm4305
Kdm5d	Timp4	Sst	Agfg1				Ptpn4	Zfp503	RP23-382A18.2-001
Map7d3	Gm9801-201	Eml1	Rgmb				Meis1	Asic4	Gm4308-001
Mri1	Apopt1	Cacna1e	Shisa2				C130023A14Rik	Stra8	Gm5039
Mrpl16	Crip1	Cald1	Rab15				Hoxb7	Pramef25	Rims1
Otx2	Mid1-ps1-001	Chst15	Pear1				Tshz3	Gm37899	RP23-382A18.1-001
Pdha1	Tril	Angpt2	Pex5l				Abtb2	Pecam1	Gm11756
Pdlim4	Fam213b	Chrnb4	Eya2				Zfp445	Gm21411	Gm13871
Pdyn	Trmt61a	Ramp2	Cdh12				3110035E14Rik	Syce1	Gm21319
Ptx3	Chst7	Top1mt	Dysf				Rbm33	Stk31	Gm11757
Rccd1	Sox1	Krt12	Dock4					Tuba3a	Gm2035
Rpp40	Alad	Acad10	Vgll2					Lama1	Gm2075
Stap2	En1	Chrna3	Actg2					Zfp981	Usp17lc
Tbc1d10c	Wdfy1	Sstr2	Cyyr1					8030474K03Rik	Tmem92
Tdrd6	Pde5a	Parm1	Plxna4os2					Sult6b1	Gm12800
Tpm2	Eif5	Gm37928	Scyl2					Olig1	RP23-382A18.4-001
Ubr7	Zfp277	Pou4f1	3632451O06Rik					Rbp2	Adarb2
Usp44	Gm15726	Efna5	Cblb					Xlr4a	Gm13101
Vrk1	Scube1	Fah	Eml5					Sfmbt2	RP23-16N3.11-001
Zfp839	Gfod2	Hoxb3os	Adcyap1					Gtsf1l	Gm13083
Znhit6	Acss3	Coro2a	Cox8b					1700013H16Rik	Gm4301
	Cinp	Pkib	Sdk2					Rec8	Gm45551-001
	Psmc1	Tmem41a	Myo1b					Neurog2	Gm8711-001
	Rftn2	Chrna5	Gm16036					Grrp1	Gm9519-001
	Greb1l	Gfra1	Mmd2					Anks1b	Gm21762
	Alkbh1	Pxmp4	F2rl2					Aurkc	B020031M17Rik
		Amigo1	Plxna2					Arl14epl	Pcnx2
		Tmem267	Oraov1					Aire	Pramef6
		Gm21742-001	Gm43662					Nanog	Usp17le
		Rap1gap2	Gnat3					Mt1
		Kcnab1	Gm10687					Dhrs3
		Tln2	Grb14					Cenpv
		Dbh	Myc					Sohlh2
		Six3						Nupr1
		Cyb5r3						Xlr3c
		Crtam						Tfcp2l1
		Klhl35						Sox9
		Zbtb42						Xlr3b
		Cyp39a1						Cpm
		C1ql1						Pdxdc1
		9330020H09Rik						Prdm16
		Foxf1						Slc39a14
		Man1a						Rbfox1
		Tmem2						Spp1
		Nudt7						Irx5
		RP24-323H7.5						Mobp
		Fgd3						AU015836
		Lin28a						Moxd1
		Stox1						Klf2
		Ptprn2						Slc38a4
		Fzd1						Nr5a2
		Npc2						Gm4302
		Gm42885						Wfdc2
		Insl6						Mmp17
		Esyt1						Gm36963
		Doc2b						Cyp26a1
		Tax1bp3						Cebpb
		Synm						Mid2
		Mest						Zfp986
		Trappc6a						Apoc1
		Hist3h2ba						Lrrc4c
		Camk2a						Gm37606
		Csrp1						Gm4307
		Chst1						Ezr
		Fgf18						Hspb1
		Gch1						Alpk3
		Lrrc36						Pax6
		Pacs2						Acp5
		Rprm						Tuba3b
		Shc1						Trim25
		Cthrc1						Gm4303
		Eif4e3						Fthl17f
		Erich1						St14
		Atp6v1b2						Rfx2
		Mybpc1						Zfp979
		Acss2						Fcgrt
		Dram2						Nrip1
		Mfap4						Tjp2
		Cited2						Pkp4
		Kcnc1						Hs6st2
		Glrx5						Fthl17c
		Tppp3						L1td1
		Pik3ip1						Nacc2
		Gm14399						Pdgfa
		Ptgr2						Fgfr2
		Gba						Gm7325
		Hip1						Olig2
		Dhrs4						Slc28a1
		Matn2						Cacna1g
		Galnt9						Ddx4
		Maf						Cbln1
		Kcnn3						Vcan
		Fxyd1						Pramef12
		Gem						Amotl2
		Gpc1						Gjb3
		Tnfaip1						Slc10a4
		Atp10d						Epcam
		Adamts1						Kank1
		Pdzrn3						Folr1
		Shisa6						Mpped2
		Vamp3						Pnma5
		Pctp						Ankrd45
		Aldh1a3						Amy1
		Prex1						Glra1
		Fam136b-ps						Nfib
		Msn						Tfap2c
		Ech1						C77080
		Fam89a						Wnt7b
		Slc25a11						Mcmdc2
		Fibcd1						Zfp990
		St18						9430092D12Rik
		Fech						Dppa5a
		Nebl						Shisa7
		Gm45170						Fthl17b
		Prickle1						Tdrd12
		Isl1						Crispld2
		Ift52						Disp3
		Lzts1						Anxa11
		Fxn						A730046J19Rik
		Gm21860						Rpp25
		Mical1						Galnt7
		Hmga2						Phf11d
		Abcg2						Trim6
		Igfbp4						Stk32a
		Cog1						Fbxo15
		Gm43826						Slc25a31
		Spink1						Kcnq3
		Zfyve1						Myo1d
		Map3k6						Ptch2
		Tmem28						Sim1
		Foxd2						Lmo7
		Akt3						Aard
		Wars						Ddx43
		Ak5						Erbb3
		Gm37811						Dppa4
		Tgfb3						Psma8
		Dpep1						Ifitm1
		RP24-323A22.4						Camk2b
		Urod						Hsph1
		Mad2l2						Irak2
		Cd22						Gpat2
		Thbs3						Triml2
		Ebf3						Dmc1
		Onecut2						Fgfr1op
		Cbfb						Cldn34c2
		Synpo						Mep1b
		Gnptg						Kit
		Selenop						Rpl10l
		Rab34						Taf7l
		Hpcal1						Errfi1
		Habp4						Ypel2
		Hepacam2						Mafb
		Sh2b3						Elmod1
		Tmem205						Nova1
		Gm43072						Itga3
		Degs2						Zfp992
		Gm38193						Tdrp
		Lgi4						Zfp987
		Csf1						Ust
		Nptx2						Cpsf4l
		Bag5						Smc1b
		Serinc2						Gm42888
		Hgsnat						Metrn
		Onecut3						Noxred1
		Insm1						Mical3
		Hyal1						Nudt4
		Atg4a						Gm42735
		Ralb						Slit2
		Ift43						Gabrg2
		Fam63b						Trps1
		Evl						Got1l1
		Gskip						Hoxaas3
		Unc5c						B3gnt7
		Cdh20						Dleu7
		2010107E04Rik						Pcdh19
		Syt13						RP23-99D11.8-001
		Rtfdc1						RP23-99D11.7-001
		Sel1l						Sdc4
		Gm45891						Bin2
		Lgmn						Fam169b
		Fam57a						Ass1
		Tktl1						Plekha7
		Flrt1						Gm3089-001
		Kcne1l						Gm3302-001
		Rgl3						Crlf1
		Tmem203						Gm8909
		Dock11						Grid2
		1810041L15Rik						Morc1
		Akt1						Lipo3
		Mycbp2						Gm37298
		Secisbp2l						Zfp951
		Mark3						Msh6
		Nkx6-1						Zfp936
		Gm10578						Gm5868
		Rdh11						Fthl17-ps1-001
		Pitpnm3						Cd1d1
		Lgals1						Znf41-ps-001
		App						Nr0b1
		Asl						Ampd3
		Trh						Klhl23
		Rom1						Lrrc7
		Hpca						Lefty1
		Cerkl						Tns1
		Rab3ip						Pced1b
		Ccni						Osbpl3
		Gsn						Il6st
		Cacna1c						Pou3f4
		Pomc						Pak6
		Srpk3						Phf11b
		Rit1						Rell1
		Clic1						Ephx4
		Lpar6						BC030500
		Renbp						Gjb5
		Faap20						Akap1
		Tmem198b						Manba
		Lrtm1						Rbm44
		AI115009						Syde2
		Gata2						Cnrip1
		Cplx2						Ggta1
		Mkln1						Eng
		Mcts2						Hoxb9
		Itga2b						Sema5b
								Pias2
								Abcc8
								Fut9
								Cxcl14
								Zfp65
								Pycard
								Chd1l
								Ncf2
								Bcl11a
								Blnk
								Nhlrc1
								Tcea3
								Slc6a1
								Yap1
								Nodal
								Dnah9
								D13Ertd608e
								Igsf23
								Lhx6
								Celf2
								Osbpl6
								Galnt14
								Tanc1
								Caps2
								Hsf2bp
								Tesk2
								Cnnm2
								Gm14139
								Zfp518a
								Ntf3
								Pik3cb
								Zscan10
								Zic3
								Zap70
								Glt1d1
								Hist1h1a
								Gm33366
								Cldn34c3
								Arhgap9
								Ano6
								Sycp1
								Fam178b
								Myo7a
								Tnnt1
								Tcf15
								Avpi1
								Gm29994
								Fthl17d
								Stat4
								Agmo
								Bmp4
								Klf9
								Ttc39b
								Slitrk1
								Slf1
								Ripk4
								Gm37460
								Gm15513
								Fgfr3
								Nwd2
								Apobec3
								Sox2
								Pbx3
								Zfyve9
								F11r
								Crisp1
								Larp6
								Ppp2r2c
								Kat6b
								Setx
								Pdlim1
								Rtn4r
								Sp2
								Bhlhe40
								Cpne5
								Slc35d1
								Stx3
								Dhx16
								Nrxn3
								Magi2
								Gm13147
								Prdm14
								Ell3
								Smad3
								Nmi
								Dll1
								Gls2
								Fat4
								Map3k1
								Irx3
								Nelfa
								4930447C04Rik
								Cdo1
								Fanci
								Eya4
								Esrp1
								Calcoco2
								Tle6
								Echdc2
								Iffo2
								Efhc2
								Myo1f
								Myt1l
								Aqp3
								Tet1
								Gm6871
								Ifitm3
								Pip5k1b
								Pdcl2
								Dalrd3
								Rassf8
								Hoxa1
								Vegfa
								Gltscr1l
								Cdh7
								Lrrc34
								Fthl17e
								Vmn1r90
								Rif1
								Lpl
								Slc2a3
								Mfsd2a
								Lypd1
								Gm43371
								Wdr31
								Cbx4
								Phlda2
								Stk25
								Arhgef16
								Tbc1d9
								Caly
								Rnf128
								Slc12a8
								Ackr3
								Smim22
								Hecw2
								Dmrtc1c1
								Dmrtc1c2
								Ddc
								Vwa3b
								St5
								Tmem178
								Pxk
								Metap1
								Pmaip1
								Pgm2l1
								Rest
								Sash1
								Usp53
								Pnldc1
								2410141K09Rik
								Slc25a15
								Tunar
								Gm13212
								Slc35f2
								Wdr76
								H2-Bl
								Fxyd5
								Upp1
								Fam25c
								Mcl1
								Fgf4
								D630023F18Rik
								Dppa2
								Tstd1
								Pnmal1
								Zfhx4
								Itpr1
								Nell2
								Zfp521
								Usp49
								Ryr2
								Dnmt3l
								Pla2g4c
								Mcf2
								Slc19a2
								Il1rapl1
								Gmfg
								Parp12
								Sphkap
								Gm17732
								Dsp
								Ap1s3
								C1qtnf3
								Gm9112
								Mael
								Ccdc73
								Fzd9
								Gm29430
								Llgl2
								Gm5751
								Dmtn
								Egln1
								Ticrr
								6330410L21Rik
								Tinagl1
								Mov10
								Slc25a40
								A4galt
								Tnfrsf19
								Ybx2
								Gas1
								Gm15698
								Mybl2
								Gm3604
								Nlrx1
								Zbtb44
								Calml4
								Ccser1
								Grin2b
								Ssbp4
								Sema4a
								Tenm1
								Dag1
								Ooep
								Mga
								St6gal2
								Tmem158
								Dlx3
								Trim39
								Cdv3
								Smtnl1
								Dido1
								Gm42692
								Hnrnpa3
								Cyct
								Foxp2
								Nlgn1
								Chchd10
								Sox15
								Capn5
								Esrrb
								Gatsl3
								Spag1
								Ephx2
								Slc45a1
								Tspan8
								Ankdd1b
								Myo5c
								Map7
								Fabp3
								Antxr2
								Smap2
								Tgif1
								Dnajb13
								AA467197
								RP24-401F19.1
								Hoxd3os1
								Nup62cl
								Hat1
								Slc44a5
								Usp26
								Celf4
								Slc1a5
								Uts2b
								Arid5b
								Slc4a11
								Tmem132d
								Phf11a
								Cdh1
								Gpx7
								Shprh
								Gm3468
								Ifi30
								Lpin2
								Pygl
								Sox7
								Tnr
								Fuom
								Saysd1
								Gm6445-001
								Suz12
								2900037B21Rik
								Snx13
								Dennd2c
								Gm44907
								Esco2
								Tmpo
								Zfp989
								Gm44831
								Pld2
								Fthl17-ps2-001
								Gm45470
								Cadm2
								D130019J16Rik
								Nipal2
								Cxx1a
								Kbtbd6
								Gm14018-001
								Myl7
								Bnc2
								Tcl1
								Stk35
								Kng2
								Scrn3
								Ccdc184
								Cc2d2a
								Nsmce3
								Tex19.1
								Tra2a
								Pip4k2a
								1700024J04Rik-201
								Gm14820
								Hk3
								Taf4
								Crxos
								Zwilch
								Scube3
								Smyd4
								Zfp709
								Nfia
								Impa2
								Zfp993
								Mios
								Lingo1
								Smpdl3b
								Zadh2
								Fzd8
								Ankrd35
