# Supplementary material for: Modeling Motor Neuron Resilience in ALS Using Stem Cells
Source: Stem Cell Reports. 2019 May 9;12(6):1329–41. doi: 10.1016/j.stemcr.2019.04.009 (PMC6565614; doi:10.1016/j.stemcr.2019.04.009)
Supplement: Table S2. Characteristics of Non-demented Clinical Cases Used for LCM-seq RNA Sequencing of Motor Neurons from Postmortem Tissues [file mmc3.xlsx]

## Sheet: Human samples
Clinical information of samples collected from control post-mortem tissues using LCM-seq.
Case number	Gender	Age at death	Postmortem delay time (h:min)	Source
1	M	16	26:15	NIH
2	M	22	24:01	NIH
3	F	47	4:00	NBB
4	M	51	7:45	NBB
5	M	53	14:25	NBB
6	M	58	5:15	NBB
7	M	59	4:25	NBB
8	M	63	2:10	NDRI
9	F	68	3:00	NDRI
10	F	71	7:10	NBB
11	F	72	7:30	NDRI
12	M	79	7:40	NBB
13	F	79	13:18	NDRI
14	M	82	10:00	NBB
15	M	82	12:55	NBB
16	M	82	5:10	NBB
17	F	84	6:55	NBB
18	M	86	5:30	NBB
19	M	88	7:25	NBB
20	F	88	10:00	NDRI
21	M	98	8:40	NBB
22	F	99	4:15	NBB
NIH- NIH NeuroBioBank (https://neurobiobank.nih.gov)
NBB - Netherland's Brain Bank (http://www.brainbank.nl)
NDRI - National Disease Research Interchange (https://ndriresource.org)
N.A. Information not available
