# Supplementary material for: Modeling Motor Neuron Resilience in ALS Using Stem Cells
Source: Stem Cell Reports. 2019 May 9;12(6):1329–41. doi: 10.1016/j.stemcr.2019.04.009 (PMC6565614; doi:10.1016/j.stemcr.2019.04.009)
Supplement: Table S4. GO-Term Analyses of Oculomotor and Onuf's Motor Neurons, Related to Figure 4 [file mmc5.xlsx]

## Sheet: GO terms OMN vs SC
GO terms unique to oculomotor neurons
GO biological process complete	Homo sapiens - REFLIST (20996)	Client Text Box Input (571)	Client Text Box Input (expected)	Client Text Box Input (over/under)	Client Text Box Input (fold Enrichment)	Client Text Box Input (raw P-value)	Client Text Box Input (FDR)
regulation of membrane potential (GO:0042391)	422	32	11.48	+	2.79	5.73e-07	0.00302
cation transmembrane transport (GO:0098655)	618	39	16.81	+	2.32	2.89e-06	0.0114
monovalent inorganic cation transport (GO:0015672)	405	29	11.01	+	2.63	5.52e-06	0.0125
inorganic ion transmembrane transport (GO:0098660)	652	40	17.73	+	2.26	4.96e-06	0.0131
inorganic cation transmembrane transport (GO:0098662)	567	36	15.42	+	2.33	6.84e-06	0.0135
neuron differentiation (GO:0030182)	989	51	26.9	+	1.9	2.52e-05	0.0249
ion transmembrane transport (GO:0034220)	905	48	24.61	+	1.95	1.92e-05	0.0253
neuron development (GO:0048666)	802	44	21.81	+	2.02	2.41e-05	0.0254
anterograde trans-synaptic signaling (GO:0098916)	410	27	11.15	+	2.42	5.29e-05	0.0348
potassium ion transmembrane transport (GO:0071805)	155	15	4.22	+	3.56	4.89e-05	0.0351
purine nucleotide biosynthetic process (GO:0006164)	196	17	5.33	+	3.19	5.64e-05	0.0356
central nervous system development (GO:0007417)	956	49	26	+	1.88	4.53e-05	0.0357
chemical synaptic transmission (GO:0007268)	410	27	11.15	+	2.42	5.29e-05	0.0363
cation transport (GO:0006812)	839	44	22.82	+	1.93	6.07e-05	0.0369
pyruvate metabolic process (GO:0006090)	69	10	1.88	+	5.33	4.37e-05	0.0383
gluconeogenesis (GO:0006094)	45	8	1.22	+	6.54	7.13e-05	0.0417
trans-synaptic signaling (GO:0099537)	428	27	11.64	+	2.32	9.46e-05	0.0482
purine ribonucleotide biosynthetic process (GO:0009152)	187	16	5.09	+	3.15	0.000107	0.0498
hexose biosynthetic process (GO:0019319)	48	8	1.31	+	6.13	0.000107	0.051

## Sheet: GO terms Onuf vs SC
GO terms unique to Onfu's nucleus motor neurons
GO biological process complete	Homo sapiens - REFLIST (20996)	Client Text Box Input (352)	Client Text Box Input (expected)	Client Text Box Input (over/under)	Client Text Box Input (fold Enrichment)	Client Text Box Input (raw P-value)	Client Text Box Input (FDR)
synaptic signaling (GO:0099536)	438	27	7.34	+	3.68	1.76e-08	3.48e-05
regulation of trans-synaptic signaling (GO:0099177)	432	26	7.24	+	3.59	5.13e-08	7.36e-05
trans-synaptic signaling (GO:0099537)	428	26	7.18	+	3.62	4.3e-08	7.55e-05
modulation of chemical synaptic transmission (GO:0050804)	431	26	7.23	+	3.6	4.91e-08	7.75e-05
coenzyme biosynthetic process (GO:0009108)	177	16	2.97	+	5.39	1.42e-07	0.000172
anterograde trans-synaptic signaling (GO:0098916)	410	24	6.87	+	3.49	2.74e-07	0.000254
coenzyme metabolic process (GO:0006732)	318	21	5.33	+	3.94	2.44e-07	0.000257
purine-containing compound biosynthetic process (GO:0072522)	209	17	3.5	+	4.85	2.34e-07	0.000264
chemical synaptic transmission (GO:0007268)	410	24	6.87	+	3.49	2.74e-07	0.00027
canonical glycolysis (GO:0061621)	25	7	0.42	+	16.7	7.37e-07	0.000465
glucose catabolic process to pyruvate (GO:0061718)	25	7	0.42	+	16.7	7.37e-07	0.000485
glycolytic process through fructose-6-phosphate (GO:0061615)	26	7	0.44	+	16.06	9.22e-07	0.000485
nicotinamide nucleotide biosynthetic process (GO:0019359)	73	10	1.22	+	8.17	1.09e-06	0.000493
glycolytic process through glucose-6-phosphate (GO:0061620)	26	7	0.44	+	16.06	9.22e-07	0.000502
NADH regeneration (GO:0006735)	25	7	0.42	+	16.7	7.37e-07	0.000506
pyridine nucleotide biosynthetic process (GO:0019363)	73	10	1.22	+	8.17	1.09e-06	0.000508
NAD metabolic process (GO:0019674)	71	10	1.19	+	8.4	8.7e-07	0.000509
glycolytic process (GO:0006096)	39	8	0.65	+	12.24	9.06e-07	0.000511
ATP generation from ADP (GO:0006757)	40	8	0.67	+	11.93	1.07e-06	0.000513
NAD biosynthetic process (GO:0009435)	55	9	0.92	+	9.76	1.01e-06	0.000514
ATP biosynthetic process (GO:0006754)	71	10	1.19	+	8.4	8.7e-07	0.000528
purine ribonucleotide biosynthetic process (GO:0009152)	187	15	3.14	+	4.78	1.42e-06	0.000605
regulated exocytosis (GO:0045055)	693	31	11.62	+	2.67	1.38e-06	0.000606
secretion by cell (GO:0032940)	986	39	16.53	+	2.36	1.6e-06	0.000666
pyruvate biosynthetic process (GO:0042866)	43	8	0.72	+	11.1	1.73e-06	0.000667
glucose catabolic process (GO:0006007)	29	7	0.49	+	14.4	1.73e-06	0.000682
pyridine-containing compound biosynthetic process (GO:0072525)	77	10	1.29	+	7.75	1.7e-06	0.000687
Golgi vesicle transport (GO:0048193)	365	21	6.12	+	3.43	2e-06	0.000718
cofactor metabolic process (GO:0051186)	500	25	8.38	+	2.98	2.39e-06	0.000819
purine nucleotide biosynthetic process (GO:0006164)	196	15	3.29	+	4.56	2.44e-06	0.00082
purine ribonucleoside triphosphate biosynthetic process (GO:0009206)	82	10	1.37	+	7.27	2.84e-06	0.000916
ribonucleotide biosynthetic process (GO:0009260)	201	15	3.37	+	4.45	3.26e-06	0.000919
monosaccharide metabolic process (GO:0005996)	200	15	3.35	+	4.47	3.08e-06	0.000935
purine nucleoside triphosphate biosynthetic process (GO:0009145)	83	10	1.39	+	7.19	3.14e-06	0.000936
nucleotide biosynthetic process (GO:0009165)	285	18	4.78	+	3.77	3.22e-06	0.000941
exocytosis (GO:0006887)	781	33	13.09	+	2.52	3.07e-06	0.000949
ADP metabolic process (GO:0046031)	48	8	0.8	+	9.94	3.6e-06	0.000996
nucleoside phosphate biosynthetic process (GO:1901293)	289	18	4.85	+	3.72	3.87e-06	0.00105
cofactor biosynthetic process (GO:0051188)	232	16	3.89	+	4.11	3.99e-06	0.00107
ribose phosphate biosynthetic process (GO:0046390)	207	15	3.47	+	4.32	4.56e-06	0.00114
ribonucleoside triphosphate biosynthetic process (GO:0009201)	88	10	1.48	+	6.78	5.06e-06	0.00125
hexose catabolic process (GO:0019320)	51	8	0.86	+	9.36	5.38e-06	0.00131
small molecule biosynthetic process (GO:0044283)	600	27	10.06	+	2.68	6.11e-06	0.0014
NADH metabolic process (GO:0006734)	36	7	0.6	+	11.6	6.04e-06	0.00144
nicotinamide nucleotide metabolic process (GO:0046496)	113	11	1.89	+	5.81	6.74e-06	0.00148
pyridine nucleotide metabolic process (GO:0019362)	113	11	1.89	+	5.81	6.74e-06	0.0015
oxidation-reduction process (GO:0055114)	949	36	15.91	+	2.26	8.18e-06	0.00175
nucleobase-containing small molecule biosynthetic process (GO:0034404)	142	12	2.38	+	5.04	9.86e-06	0.00205
pyridine-containing compound metabolic process (GO:0072524)	119	11	2	+	5.51	1.06e-05	0.00217
nucleoside diphosphate phosphorylation (GO:0006165)	58	8	0.97	+	8.23	1.26e-05	0.00252
regulation of neurotransmitter levels (GO:0001505)	349	19	5.85	+	3.25	1.29e-05	0.00255
nucleoside triphosphate biosynthetic process (GO:0009142)	100	10	1.68	+	5.96	1.42e-05	0.00277
nucleotide phosphorylation (GO:0046939)	60	8	1.01	+	7.95	1.58e-05	0.00289
purine nucleoside diphosphate metabolic process (GO:0009135)	60	8	1.01	+	7.95	1.58e-05	0.00293
purine ribonucleoside diphosphate metabolic process (GO:0009179)	60	8	1.01	+	7.95	1.58e-05	0.00296
monosaccharide catabolic process (GO:0046365)	61	8	1.02	+	7.82	1.76e-05	0.00319
nucleotide catabolic process (GO:0009166)	103	10	1.73	+	5.79	1.8e-05	0.00324
ribonucleoside diphosphate metabolic process (GO:0009185)	62	8	1.04	+	7.7	1.96e-05	0.00347
oxidoreduction coenzyme metabolic process (GO:0006733)	130	11	2.18	+	5.05	2.28e-05	0.00396
retrograde vesicle-mediated transport, Golgi to endoplasmic reticulum (GO:0006890)	84	9	1.41	+	6.39	2.32e-05	0.00397
regulation of ion transport (GO:0043269)	678	28	11.37	+	2.46	2.52e-05	0.00419
hexose metabolic process (GO:0019318)	157	12	2.63	+	4.56	2.51e-05	0.00422
nucleoside phosphate catabolic process (GO:1901292)	109	10	1.83	+	5.47	2.83e-05	0.00466
microtubule-based process (GO:0007017)	644	27	10.8	+	2.5	3.24e-05	0.00523
glucose metabolic process (GO:0006006)	113	10	1.89	+	5.28	3.77e-05	0.00601
intracellular protein transport (GO:0006886)	981	35	16.45	+	2.13	3.89e-05	0.00615
pyruvate metabolic process (GO:0006090)	69	8	1.16	+	6.92	3.95e-05	0.00617
regulation of membrane potential (GO:0042391)	422	20	7.07	+	2.83	5.05e-05	0.00766
regulation of synaptic vesicle cycle (GO:0098693)	117	10	1.96	+	5.1	4.96e-05	0.00768
purine nucleotide metabolic process (GO:0006163)	457	21	7.66	+	2.74	5.02e-05	0.0077
carbohydrate catabolic process (GO:0016052)	118	10	1.98	+	5.05	5.3e-05	0.00782
cytoskeleton-dependent intracellular transport (GO:0030705)	170	12	2.85	+	4.21	5.2e-05	0.00782
activation of GTPase activity (GO:0090630)	95	9	1.59	+	5.65	5.65e-05	0.00825
purine-containing compound metabolic process (GO:0072521)	498	22	8.35	+	2.64	5.82e-05	0.00844
monosaccharide biosynthetic process (GO:0046364)	54	7	0.91	+	7.73	6.34e-05	0.0091
vesicle organization (GO:0016050)	295	16	4.95	+	3.24	6.48e-05	0.00922
neurotransmitter transport (GO:0006836)	175	12	2.93	+	4.09	6.76e-05	0.00953
regulation of cholesterol metabolic process (GO:0090181)	56	7	0.94	+	7.46	7.82e-05	0.0105
neurotransmitter secretion (GO:0007269)	99	9	1.66	+	5.42	7.59e-05	0.0105
regulation of small molecule metabolic process (GO:0062012)	436	20	7.31	+	2.74	7.74e-05	0.0105
purine ribonucleotide metabolic process (GO:0009150)	436	20	7.31	+	2.74	7.74e-05	0.0106
ribose phosphate metabolic process (GO:0019693)	471	21	7.9	+	2.66	7.57e-05	0.0106
signal release from synapse (GO:0099643)	100	9	1.68	+	5.37	8.15e-05	0.0109
nucleoside diphosphate metabolic process (GO:0009132)	80	8	1.34	+	5.96	0.000103	0.0136
ion transmembrane transport (GO:0034220)	905	32	15.17	+	2.11	0.000105	0.0137
regulation of exocytosis (GO:0017157)	217	13	3.64	+	3.57	0.000124	0.0159
ribonucleotide metabolic process (GO:0009259)	452	20	7.58	+	2.64	0.000123	0.016
cholesterol biosynthetic process (GO:0006695)	42	6	0.7	+	8.52	0.000132	0.0166
nucleotide metabolic process (GO:0009117)	594	24	9.96	+	2.41	0.000132	0.0166
microtubule cytoskeleton organization (GO:0000226)	456	20	7.64	+	2.62	0.000138	0.0172
regulation of sterol biosynthetic process (GO:0106118)	43	6	0.72	+	8.32	0.000148	0.0179
regulation of cholesterol biosynthetic process (GO:0045540)	43	6	0.72	+	8.32	0.000148	0.018
secondary alcohol biosynthetic process (GO:1902653)	43	6	0.72	+	8.32	0.000148	0.0181
nucleoside phosphate metabolic process (GO:0006753)	601	24	10.08	+	2.38	0.000148	0.0182
organophosphate biosynthetic process (GO:0090407)	603	24	10.11	+	2.37	0.000153	0.0182
positive regulation of transport (GO:0051050)	956	33	16.03	+	2.06	0.000154	0.0182
granulocyte activation (GO:0036230)	501	21	8.4	+	2.5	0.000172	0.02
establishment of vesicle localization (GO:0051650)	226	13	3.79	+	3.43	0.000181	0.0208
gluconeogenesis (GO:0006094)	45	6	0.75	+	7.95	0.000186	0.0212
alcohol biosynthetic process (GO:0046165)	113	9	1.89	+	4.75	0.000193	0.0217
leukocyte degranulation (GO:0043299)	505	21	8.47	+	2.48	0.000191	0.0217
myeloid leukocyte activation (GO:0002274)	573	23	9.61	+	2.39	0.0002	0.0222
acidic amino acid transport (GO:0015800)	46	6	0.77	+	7.78	0.000207	0.0228
glutamate secretion (GO:0014047)	29	5	0.49	+	10.28	0.000222	0.0237
nucleobase-containing small molecule metabolic process (GO:0055086)	688	26	11.53	+	2.25	0.000226	0.0239
regulation of calcium ion-dependent exocytosis (GO:0017158)	116	9	1.94	+	4.63	0.000232	0.0241
ATP metabolic process (GO:0046034)	201	12	3.37	+	3.56	0.00023	0.0241
purine ribonucleoside triphosphate metabolic process (GO:0009205)	232	13	3.89	+	3.34	0.00023	0.0242
cellular response to nitrogen compound (GO:1901699)	584	23	9.79	+	2.35	0.00024	0.0247
regulation of neurotransmitter transport (GO:0051588)	144	10	2.41	+	4.14	0.000246	0.0251
regulation of mitochondrial membrane potential (GO:0051881)	69	7	1.16	+	6.05	0.000257	0.0252
sterol biosynthetic process (GO:0016126)	48	6	0.8	+	7.46	0.000255	0.0253
establishment of synaptic vesicle localization (GO:0097480)	92	8	1.54	+	5.19	0.000251	0.0253
synaptic vesicle transport (GO:0048489)	92	8	1.54	+	5.19	0.000251	0.0254
hexose biosynthetic process (GO:0019319)	48	6	0.8	+	7.46	0.000255	0.0255
vesicle localization (GO:0051648)	236	13	3.96	+	3.29	0.000269	0.0263
neutrophil degranulation (GO:0043312)	483	20	8.1	+	2.47	0.000285	0.0276
ribonucleoside triphosphate metabolic process (GO:0009199)	238	13	3.99	+	3.26	0.000291	0.0279
purine nucleoside triphosphate metabolic process (GO:0009144)	239	13	4.01	+	3.24	0.000302	0.0288
anion transport (GO:0006820)	556	22	9.32	+	2.36	0.000321	0.0304
regulation of synaptic vesicle priming (GO:0010807)	6	3	0.1	+	29.82	0.000347	0.0324
synaptic vesicle localization (GO:0097479)	97	8	1.63	+	4.92	0.000351	0.0326
myeloid leukocyte mediated immunity (GO:0002444)	515	21	8.63	+	2.43	0.000366	0.0338
membrane organization (GO:0061024)	850	29	14.25	+	2.04	0.000375	0.0342
antigen processing and presentation of exogenous peptide antigen via MHC class II (GO:0019886)	98	8	1.64	+	4.87	0.000374	0.0343
myeloid cell activation involved in immune response (GO:0002275)	518	21	8.68	+	2.42	0.000379	0.0344
regulation of secretion by cell (GO:1903530)	727	26	12.19	+	2.13	0.000381	0.0344
regulation of vesicle-mediated transport (GO:0060627)	522	21	8.75	+	2.4	0.000399	0.0354
antigen processing and presentation of peptide antigen via MHC class II (GO:0002495)	99	8	1.66	+	4.82	0.000399	0.0356
leukocyte activation involved in immune response (GO:0002366)	613	23	10.28	+	2.24	0.000416	0.0367
antigen processing and presentation of peptide or polysaccharide antigen via MHC class II (GO:0002504)	101	8	1.69	+	4.72	0.000452	0.0394
calcium ion regulated exocytosis (GO:0017156)	77	7	1.29	+	5.42	0.000476	0.0413
negative regulation of cellular component organization (GO:0051129)	696	25	11.67	+	2.14	0.000483	0.0415
positive regulation of hydrolase activity (GO:0051345)	765	27	12.83	+	2.11	0.000483	0.0416
symbiont process (GO:0044403)	767	27	12.86	+	2.1	0.000491	0.0417
SNARE complex assembly (GO:0035493)	7	3	0.12	+	25.56	0.000489	0.0418
neutrophil activation involved in immune response (GO:0002283)	487	20	8.16	+	2.45	0.000512	0.0432
neutrophil mediated immunity (GO:0002446)	494	20	8.28	+	2.41	0.00055	0.0462
regulation of regulated secretory pathway (GO:1903305)	161	10	2.7	+	3.7	0.000565	0.047
neutrophil activation (GO:0042119)	496	20	8.32	+	2.41	0.000564	0.0471
organophosphate catabolic process (GO:0046434)	162	10	2.72	+	3.68	0.000591	0.0489
